# Supplementary material for: Do Foliar Endophytes Matter in Litter Decomposition?
Source: Microorganisms. 2020 Mar 21;8(3):446. doi: 10.3390/microorganisms8030446 (PMC7143956; doi:10.3390/microorganisms8030446)
Supplement: Supplementary file 1 [file microorganisms-08-00446-s001.zip › Table_S1.xlsx]

## Sheet: savedrecs
Table S1. Exported citation report generated from Web of Science for the keyword search: endophyte litter decomposition. The search was conducted in February 2019.
Title	Authors	Corporate Authors	Editors	Book Editors	Source Title	Publication Date	Publication Year	Volume	Issue	Part Number	Supplement	Special Issue	Beginning Page	Ending Page	Article Number	DOI	Conference Title	Conference Date	Total Citations	Average per Year
Temperature, nitrogen availability and mixture effects on the decomposition of heather [Calluna vulgaris (L.) Hull] and bracken [Pteridium aquilinum (L.) Kuhn] litters	Anderson, JM; Hetherington, SL				FUNCTIONAL ECOLOGY	JUN 1999	1999	13			1		116	124		10.1046/j.1365-2435.1999.00014.x			52	2.48
Host plant genetics affect hidden ecological players: links among Populus, condensed tannins, and fungal endophyte infection	Bailey, JK; Deckert, R; Schweitzer, JA; Rehill, BJ; Lindroth, RL; Gehring, C; Whitham, TG				CANADIAN JOURNAL OF BOTANY-REVUE CANADIENNE DE BOTANIQUE	APR 2005	2005	83	4				356	361		10.1139/B05-008			69	4.6
Plant-fungal symbiosis affects litter decomposition during primary succession	Bell-Dereske, Lukas; Gao, Xiaodong; Masiello, Caroline A.; Sinsabaugh, Robert L.; Emery, Sarah M.; Rudgers, Jennifer A.				OIKOS	JUN 2017	2017	126	6				801	811		10.1111/oik.03648			0	0
ABUNDANCE AND DIVERSITY OF MICROFUNGI IN LEAF-LITTER OF A LOWLAND RAIN-FOREST IN COSTA-RICA	BILLS, GF; POLISHOOK, JD				MYCOLOGIA	MAR-APR 1994	1994	86	2				187	198		10.2307/3760635			148	5.69
Soil microbial community function, structure, and glomalin in response to tall fescue endophyte infection	Buyer, Jeffrey S.; Zuberer, David A.; Nichols, Kristine A.; Franzluebbers, Alan J.				PLANT AND SOIL	FEB 2011	2011	339	1-2				401	412		10.1007/s11104-010-0592-y			31	3.44
Utilization of major detrital substrates by dark-septate, root endophytes	Caldwell, BA; Jumpponen, A; Trappe, JM				MYCOLOGIA	MAR-APR 2000	2000	92	2				230	232		10.2307/3761555			83	4.15
Beyond the water column: aquatic hyphomycetes outside their preferred habitat	Chauvet, Eric; Cornut, Julien; Sridhar, Kandikere R.; Selosse, Marc-Andre; Baerlocher, Felix				FUNGAL ECOLOGY	FEB 2016	2016	19					112	127		10.1016/j.funeco.2015.05.014			25	6.25
The potential application of the endophyte Phomopsis liquidambari to the ecological remediation of long-term cropping soil	Chen, Yan; Wang, Hong-Wei; Li, Lei; Dai, Chuan-Chao				APPLIED SOIL ECOLOGY	MAY 2013	2013	67					20	26		10.1016/j.apsoi1.2013.02.004			20	2.86
Plant secondary metabolites: a key driver of litter decomposition and soil nutrient cycling	Chomel, Mathilde; Guittonny-Larcheveque, Marie; Fernandez, Catherine; Gallet, Christiane; DesRochers, Annie; Pare, David; Jackson, Benjamin G.; Baldy, Virginie				JOURNAL OF ECOLOGY	NOV 2016	2016	104	6				1527	1541		10.1111/1365-2745.12644			27	6.75
Ecological and functional effects of fungal endophytes on wood decomposition	Cline, Lauren C.; Schilling, Jonathan S.; Menke, Jon; Groenhof, Emily; Kennedy, Peter G.				FUNCTIONAL ECOLOGY	JAN 2018	2018	32	1			SI	181	191		10.1111/1365-2435.12949			1	0.5
Inherited microbial symbionts increase herbivore abundances and alter arthropod diversity on a native grass	Faeth, Stanley H.; Shochat, Eyal				ECOLOGY	MAY 2010	2010	91	5				1329	1343		10.1890/08-2123.1			24	2.4
Microbially Mediated Plant Functional Traits	Friesen, Maren L.; Porter, Stephanie S.; Stark, Scott C.; von Wettberg, Eric J.; Sachs, Joel L.; Martinez-Romero, Esperanza			Futuyma, DJ; Shaffer, HB; Simberloff, D	ANNUAL REVIEW OF ECOLOGY, EVOLUTION, AND SYSTEMATICS, VOL 42	2011	2011	42					23	46		10.1146/annurev-ecolsys-102710-145039			144	16
Effects of attack of saprobic fungi on twig litter decomposition by endophytic fungi	Fukasawa, Yu; Osono, Takashi; Takeda, Hiroshi				ECOLOGICAL RESEARCH	SEP 2009	2009	24	5				1067	1073		10.1007/s11284-009-0582-9			32	2.91
Soil ecological responses to pest management in golf turf vary with management intensity, pesticide identity, and application program	Gan, Huijie; Wickings, Kyle				AGRICULTURE ECOSYSTEMS & ENVIRONMENT	AUG 1 2017	2017	246					66	77		10.1016/j.agee.2017.05.014			4	1.33
Fungal communities associated with Eugenia uruguayensis (Myrtaceae) leaf litter in early stages of decomposition in Uruguay	Garcia-Lavina, Cesar X.; Bettucci, Lina; Tiscornia, Susana				SYDOWIA	SEP 30 2016	2016	68					139	150		10.12905/0380.sydowia68-2016-0139			4	1
Tar-spot infection delays fungal colonization and decomposition of maple leaves	Grimmett, Ivan J.; Smith, Keegan A.; Baerlocher, Felix				FRESHWATER SCIENCE	DEC 2012	2012	31	4				1088	1095		10.1899/12-034.1			3	0.38
Transient leaf endophytes are the most active fungi in 1-year-old beech leaf litter	Guerreiro, Marco Alexandre; Brachmann, Andreas; Begerow, Dominik; Persoh, Derek				FUNGAL DIVERSITY	MAR 2018	2018	89	1				237	251		10.1007/s13225-017-0390-4			7	3.5
Role of foliar fungal endophytes in litter decomposition among species and population origins	Gundel, P. E.; Helander, M.; Garibaldi, L. A.; Vazquez-de-Aldana, B. R.; Zabalgogeazcoa, I.; Saikkonen, K.				FUNGAL ECOLOGY	JUN 2016	2016	21					50	56		10.1016/j.funeco.2016.03.001			3	0.75
Direct and indirect effects of the fungal endophyte Epichloe uncinatum on litter decomposition of the host grass, Schedonorus pratensis	Gundel, P. E.; Helander, M.; Garibaldi, L. A.; Vazquez-de-Aldana, B. R.; Zabalgogeazcoa, I.; Saikkonen, K.				PLANT ECOLOGY	SEP 2017	2017	218	9				1107	1115		10.1007/s11258-017-0755-5			2	0.67
Data on litter quality of host grass plants with and without fungal endophytes	Gundel, P. E.; Helander, M.; Garibaldi, L. A.; Vazquez-de-Aldana, B. R.; Zabalgogeazcoa, I.; Saikkonen, K.				DATA IN BRIEF	JUN 2016	2016	7					1469	1472		10.1016/j.dib.2016.04.030			0	0
Fungal endophyte and tall fescue cultivar interact to differentially affect bulk and rhizosphere soil processes governing C and N cycling	Guo, J.; McCulley, R. L.; Phillips, T. D.; McNear, D. H., Jr.				SOIL BIOLOGY & BIOCHEMISTRY	OCT 2016	2016	101					165	174		10.1016/j.soilbio.2016.07.014			3	0.75
Bleaching of leaf litter and associated microfungi in subboreal and subalpine forests	Hagiwara, Yusuke; Matsuoka, Shunsuke; Hobara, Satoru; Mori, Akira S.; Hirose, Dai; Osono, Takashi				CANADIAN JOURNAL OF MICROBIOLOGY	OCT 2015	2015	61	10				735	743		10.1139/cjm-2015-0111			1	0.2
Diversity and decomposition potential of endophytes in leaves of a Cinnamomum camphora plantation in China	He, Xingbing; Han, Guomin; Lin, Yonghui; Tian, Xingjun; Xiang, Changguo; Tian, Qijian; Wang, Fangyuan; He, Zaihua				ECOLOGICAL RESEARCH	MAR 2012	2012	27	2				273	284		10.1007/s11284-011-0898-0			15	1.88
Assessment of the fungal diversity and succession of ligninolytic endophytes in Camellia japonica leaves using clone library analysis	Hirose, Dai; Matsuoka, Shunsuke; Osono, Takashi				MYCOLOGIA	JUL-AUG 2013	2013	105	4				837	843		10.3852/12-385			10	1.43
Effects of endophyte-infected and non-infected tall fescue residues on aggregate stability in four texturally different soils	Hosseini, F.; Mosaddeghi, M. R.; Hajabbasi, M. A.; Mamedov, A. I.				GEODERMA	JAN 1 2017	2017	285					195	205		10.1016/j.geoderma.2016.10.001			2	0.67
Fungal endophyte infection increases carbon sequestration potential of southeastern USA tall fescue stands	Iqbal, Javed; Siegrist, Jacob A.; Nelson, Jim A.; McCulley, Rebecca L.				SOIL BIOLOGY & BIOCHEMISTRY	JAN 2012	2012	44	1				81	92		10.1016/j.soilbio.2011.09.010			31	3.88
Contrasting preferences of arbuscular mycorrhizal and dark septate fungi colonizing boreal and subarctic Avenella flexuosa	Kauppinen, M.; Raveala, K.; Wali, P. R.; Ruotsalainen, A. L.				MYCORRHIZA	APR 2014	2014	24	3				171	177		10.1007/s00572-013-0526-7			10	1.67
Decomposition and fungi of needle litter from slow- and fast-growing norway spruce (Picea abies) clones	Korkama-Rajala, Tiina; Mueller, Michael M.; Pennanen, Taina				MICROBIAL ECOLOGY	JUL 2008	2008	56	1				76	89		10.1007/s00248-007-9326-y			63	5.25
Mycorrhizal colonization of cranberry: Effects of cultivar, soil type, and leaf litter composition	Kosola, Kevin R.; Workmaster, Beth Ann A.				JOURNAL OF THE AMERICAN SOCIETY FOR HORTICULTURAL SCIENCE	JAN 2007	2007	132	1				134	141					8	0.62
Patterns and drivers of fungal community depth stratification in Sphagnum peat	Lamit, Louis J.; Romanowicz, Karl J.; Potvin, Lynette R.; Rivers, Adam R.; Singh, Kanwar; Lennon, Jay T.; Tringe, Susannah G.; Kane, Evan S.; Lilleskov, Erik A.				FEMS MICROBIOLOGY ECOLOGY	JUL 2017	2017	93	7						fix082	10.1093/femsec/fix082			2	0.67
Connecting plant-microbial interactions above and belowground: a fungal endophyte affects decomposition	Lemons, A; Clay, K; Rudgers, JA				OECOLOGIA	OCT 2005	2005	145	4				595	604		10.1007/s00442-005-0163-8			69	4.6
A fungal endophyte slows litter decomposition in streams	LeRoy, Carri J.; Fischer, Dylan G.; Halstead, Katherine; Pryor, Margaret; Bailey, Joseph K.; Schweitzer, Jennifer A.				FRESHWATER BIOLOGY	JUL 2011	2011	56	7				1426	1433		10.1111/j.1365-2427.2011.02581.x			9	1
Priority colonization of Cinnamomum camphora litter by endophytes affects decomposition rate, fungal community and microbial activities under field conditions	Lin, Yonghui; He, Xingbing; Ma, Taowu; Han, Guomin; Xiang, Changguo				PEDOBIOLOGIA	2015	2015	58	5-6				177	185		10.1016/j.pedobi.2015.09.001			4	0.8
Eucalyptus urophylla root-associated fungi can counteract the negative influence of phenolic acid allelochemicals	Liu, Shu; Qin, Fangcuo; Yu, Shixiao				APPLIED SOIL ECOLOGY	JUN 2018	2018	127					1	7		10.1016/j.apsoil.2018.02.028			0	0
Geographical distributions of rhytismataceous fungi on Camellia japonica leaf litter in Japan	Matsukura, Kimiyo; Hirose, Dai; Kagami, Maiko; Osono, Takashi; Yamaoka, Yuichi				FUNGAL ECOLOGY	APR 2017	2017	26					37	44		10.1016/j.funeco.2016.11.006			1	0.33
Invasive grass alters litter decomposition by influencing macrodetritivores	Mayer, PM; Tunnell, SJ; Engle, DM; Jorgensen, EE; Nunn, P				ECOSYSTEMS	MAR 2005	2005	8	2				200	209		10.1007/s10021-004-0018-x			13	0.87
No effects of Epichloe endophyte infection on nitrogen cycling in meadow fescue (Schedonorus pratensis) grassland	Mikola, Juha; Helander, Marjo; Saikkonen, Kari				PLANT AND SOIL	AUG 2016	2016	405	1-2				257	264		10.1007/s11104-015-2711-2			3	0.75
Interaction of soil filamentous fungi affects needle composition and nutrition of Norway spruce seedlings	Mrnka, Libor; Tokarova, Helena; Vosatka, Miroslav; Matejka, Pavel				TREES-STRUCTURE AND FUNCTION	OCT 2009	2009	23	5				887	897		10.1007/s00468-009-0330-3			9	0.82
Marine Fungal Diversity and Bioprospecting	Murugaiyan, Kalaiselvam			Kim, SK	SPRINGER HANDBOOK OF MARINE BIOTECHNOLOGY	2015	2015						13	25					1	0.2
Sediments and flow have mainly independent effects on multitrophic stream communities and ecosystem functions	Mustonen, Kaisa-Riika; Mykra, Heiki; Louhi, Pauliina; Markkola, Annamari; Tolkkinen, Miko; Huusko, Ari; Alioravainen, Nico; Lehtinen, Sirkku; Muotka, Timo				ECOLOGICAL APPLICATIONS	OCT 2016	2016	26	7				2116	2129		10.1890/15-1841.1			6	1.5
Do foliar endophytes affect grass litter decomposition? A microcosm approach using Lolium multiflorum	Omacini, M; Chaneton, EJ; Ghersa, CM; Otero, P				OIKOS	38047	2004	104	3				581	590		10.1111/j.0030-1299.2004.12915.x			53	3.31
Grass-endophyte symbiosis: A neglected aboveground interaction with multiple belowground consequences	Omacini, Marina; Semmartin, Maria; Perez, Luis I.; Gundel, Pedro E.				APPLIED SOIL ECOLOGY	OCT 2012	2012	61				SI	273	279		10.1016/j.apsoil.2011.10.012			38	4.75
Phyllosphere fungi on leaf litter of Fagus crenata: occurrence, colonization, and succession	Osono, T				CANADIAN JOURNAL OF BOTANY-REVUE CANADIENNE DE BOTANIQUE	MAY 2002	2002	80	5				460	469		10.1139/B02-028			47	2.61
Role of phyllosphere fungi of forest trees in the development of decomposer fungal communities and decomposition processes of leaf litter	Osono, T.				CANADIAN JOURNAL OF MICROBIOLOGY	AUG 2006	2006	52	8				701	716		10.1139/W06-023			83	5.93
Decomposing ability of interior and surface fungal colonizers of beech leaves with reference to lignin decomposition	Osono, T; Takeda, H				EUROPEAN JOURNAL OF SOIL BIOLOGY	APR-JUN 1999	1999	35	2				51	56		10.1016/S1164-5563(99)00112-0			51	2.43
Endophytic and epiphytic phyllosphere fungi of Camellia japonica: seasonal and leaf age-dependent variations	Osono, Takashi				MYCOLOGIA	MAY-JUN 2008	2008	100	3				387	391		10.3852/07-110R1			50	4.17
Effects of prior decomposition of Camellia japonica leaf litter by an endophytic fungus on the subsequent decomposition by fungal colonizers	Osono, Takashi; Hirose, Dai				MYCOSCIENCE	JAN 2009	2009	50	1				52	55		10.1007/s10267-008-0442-4			23	2.09
Diversity and ubiquity of xylariaceous endophytes in live and dead leaves of temperate forest trees	Osono, Takashi; Tateno, Osamu; Masuya, Hayato				MYCOSCIENCE	JAN 2013	2013	54	1				54	61		10.1016/j.myc.2012.08.003			12	1.71
Diversity and distribution of saprobic microfungi in leaf litter of an Australian tropical rainforest	Paulus, Barbara C.; Kanowski, John; Gadek, Paul A.; Hyde, Kevin D.				MYCOLOGICAL RESEARCH	DEC 2006	2006	110		12			1441	1454		10.1016/j.mycres.2006.09.002			37	2.64
Overlap in substrate utilisation and spatial exclusion in some microfungi which act as early cellulose colonisers in a Mediterranean environment	Pinzari, F.; Maggi, O.; Ceci, A.; Reverberi, M.; Persiani, A. M.				PEDOBIOLOGIA	2017	2017	61					9	21		10.1016/j.pedobi.2017.01.004			0	0
Microfungi from decaying leaves of two rain forest trees in Puerto Rico	Polishook, JD; Bills, GF; Lodge, DJ				JOURNAL OF INDUSTRIAL MICROBIOLOGY	SEP-OCT 1996	1996	17	3-4				284	294		10.1007/BF01574703			71	2.96
Ecology and diversity of leaf litter fungi during early-stage decomposition in a seasonally dry tropical forest	Prakash, C. P.; Thirumalai, E.; Rajulu, M. B. Govinda; Thirunavukkarasu, N.; Suryanarayanan, T. S.				FUNGAL ECOLOGY	OCT 2015	2015	17					103	113		10.1016/j.funeco.2015.05.004			6	1.2
Can leaf degrading enzymes provide evidence that endophytic fungi becoming saprobes?	Promputtha, Itthayakorn; Hyde, Kevin D.; McKenzie, Eric H. C.; Peberdy, John F.; Lumyong, Saisamorn				FUNGAL DIVERSITY	MAR 2010	2010	41	1				89	99		10.1007/s13225-010-0024-6			83	8.3
Fungal diversity of Norway spruce litter: Effects of site conditions and premature leaf fall caused by bark beetle outbreak	Przybyl, K.; Karolewski, P.; Oleksyn, J.; Labedzki, A.; Reich, P. B.				MICROBIAL ECOLOGY	AUG 2008	2008	56	2				332	340		10.1007/s00248-007-9350-y			17	1.42
Effects of fungal endophytes on grass and non-grass litter decomposition rates	Purahong, Witoon; Hyde, Kevin D.				FUNGAL DIVERSITY	MAR 2011	2011	47	1				1	7		10.1007/s13225-010-0083-8			63	7
Ectomycorrhizal fungal communities associated with Salix viminalis L. and S. dasyclados Wimm. clones in a short-rotation forestry plantation	Puttsepp, U; Rosling, A; Taylor, AFS				FOREST ECOLOGY AND MANAGEMENT	JUL 26 2004	2004	196	2-3				413	424		10.1016/j.foreco.2004.04.003			42	2.63
Endophytic phyllosphere fungi and nutrient cycling in terrestrial ecosystems	Saikkonen, K.; Mikola, J.; Helander, M.				CURRENT SCIENCE	JUL 10 2015	2015	109	1				121	126					12	2.4
From genes to ecosystems: The genetic basis of condensed tannins and their role in nutrient regulation in a Populus model system	Schweitzer, Jennifer A.; Madritch, Michael D.; Bailey, Joseph K.; LeRoy, Carri J.; Fischer, Dylan G.; Rehill, Brian J.; Lindroth, Richard L.; Hagerman, Ann E.; Wooley, Stuart C.; Hart, Stephen C.; Whitham, Thomas G.				ECOSYSTEMS	SEP 2008	2008	11	6				1005	1020		10.1007/s10021-008-9173-9			116	9.67
Preliminary insights into the evolutionary relationships of aquatic hyphomycetes and endophytic fungi	Seena, Sahadevan; Monroy, Silvia				FUNGAL ECOLOGY	FEB 2016	2016	19					128	134		10.1016/j.funeco.2015.07.007			7	1.75
Alkaloids may not be responsible for endophyte-associated reductions in tall fescue decomposition rates	Siegrist, Jacob A.; McCulley, Rebecca L.; Bush, Lowell P.; Phillips, Tim D.				FUNCTIONAL ECOLOGY	APR 2010	2010	24	2				460	468		10.1111/j.1365-2435.2009.01649.x			35	3.5
Transformation of Quercus petraea litter: successive changes in litter chemistry are reflected in differential enzyme activity and changes in the microbial community composition	Snajdr, Jaroslav; Cajthaml, Tomas; Valaskova, Vendula; Merhautova, Vera; Petrankova, Mirka; Spetz, Peter; Leppanen, Kaisu; Baldrian, Petr				FEMS MICROBIOLOGY ECOLOGY	FEB 2011	2011	75	2				291	303		10.1111/j.1574-6941.2010.00999.x			99	11
Epichloe endophytes affect the nutrient and fiber content of Lolium perenne regardless of plant genotype	Soto-Barajas, Milton C.; Zabalgogeazcoa, Inigo; Gomez-Fuertes, Javier; Gonzalez-Blanco, Virginia; Vazquez-de-Aldana, Beatriz R.				PLANT AND SOIL	AUG 2016	2016	405	1-2				265	277		10.1007/s11104-015-2617-z			4	1
Canopy microfungi: Function and diversity	Stone, JK; Sherwood, MA; Carroll, GC				NORTHWEST SCIENCE	1996	1996	70				SI	37	45			67th Annual Meeting of the Northwest-Scientific-Association	MAR, 1994	36	1.5
Symbiotic fungal endophyte Phomopsis liquidambari-rice system promotes nitrogen transformation by influencing below-ground straw decomposition in paddy soil	Sun, K.; Cao, W.; Hu, L. Y.; Fu, W. Q.; Gong, J. H.; Kang, N.; Dai, C. C.				JOURNAL OF APPLIED MICROBIOLOGY	JAN 2019	2019	126	1				191	203		10.1111/jam.14111			0	0
New evidence for broad trophic status of leaf endophytic fungi of Quercus gambelii	Szink, Ismaiel; Davis, Emily L.; Ricks, Kevin D.; Koide, Roger T.				FUNGAL ECOLOGY	AUG 2016	2016	22					2	9		10.1016/j.funeco.2016.04.003			6	1.5
Beech cupules share endophytic fungi with leaves and twigs	Tateno, Osamu; Hirose, Dai; Osono, Takashi; Takeda, Hiroshi				MYCOSCIENCE	MAY 2015	2015	56	3				252	256		10.1016/j.myc.2014.07.005			6	1.2
Diversity and function of fungi in peatlands: A carbon cycling perspective	Thormann, Markus N.				CANADIAN JOURNAL OF SOIL SCIENCE	APR 2006	2006	86	2			SI	281	293		10.4141/S05-082	Conference on Science of Changing Climates - Impact on Agriculture, Forestry and Wetlands	JUL 20-23, 2004	62	4.43
Networks Depicting the Fine-Scale Co-Occurrences of Fungi in Soil Horizons	Toju, Hirokazu; Kishida, Osamu; Katayama, Noboru; Takagi, Kentaro				PLOS ONE	NOV 18 2016	2016	11	11						e0165987	10.1371/journal.pone.0165987			6	1.5
Leaf-inhabiting endophytic fungi of European Beech (Fagus sylvatica L.) co-occur in leaf litter but are rare on decaying wood of the same host	Unterseher, Martin; Persoh, Derek; Schnittler, Martin				FUNGAL DIVERSITY	MAY 2013	2013	60	1			SI	43	54		10.1007/s13225-013-0222-0			47	6.71
Diversity, taxonomic composition, and functional aspects of fungal communities in living, senesced, and fallen leaves at five sites across North America	U'Ren, Jana M.; Arnold, A. Elizabeth				PEERJ	DEC 13 2016	2016	4							e2768	10.7717/peerj.2768			9	2.25
Inoculation with a ligninolytic basidiomycete, but not root symbiotic ascomycetes, positively affects growth of highbush blueberry (Ericaceae) grown in a pine litter substrate	Vohnik, Martin; Sadowsky, Jesse J.; Lukesova, Tereza; Albrechtova, Jana; Vosatka, Miroslav				PLANT AND SOIL	JUN 2012	2012	355	1-2				341	352		10.1007/s11104-011-1106-2			10	1.25
Fungal community on decomposing leaf litter undergoes rapid successional changes	Voriskova, Jana; Baldrian, Petr				ISME JOURNAL	MAR 2013	2013	7	3				477	486		10.1038/ismej.2012.116			169	24.14
Differences in foliar endophyte communities of red alder (Alnus rubra) exposed to varying air pollutant levels	Wolfe, Emily R.; Kautz, Stefanie; Singleton, Sebastian L.; Ballhorn, Daniel J.				BOTANY	DEC 2018	2018	96	12				825	835		10.1139/cjb-2018-0085			0	0
Fungal endophyte-infected leaf litter alters in-stream microbial communities and negatively influences aquatic fungal sporulation	Wolfe, Emily R.; Younginger, Brett S.; LeRoy, Carri J.				OIKOS	MAR 2019	2019	128	3				405	415		10.1111/oik.05619			0	0
Do plant- and soil-mediated legacy effects impact future biotic interactions?	Wurst, Susanne; Ohgushi, Takayuki				FUNCTIONAL ECOLOGY	NOV 2015	2015	29	11				1373	1382		10.1111/1365-2435.12456			9	1.8
The Role of Endophytic Fungal Individuals and Communities in the Decomposition of Pinus massoniana Needle Litter	Yuan, Zhilin; Chen, Lianqing				PLOS ONE	AUG 26 2014	2014	9	8						e105911	10.1371/journal.pone.0105911			7	1.17
Enzyme activities of fungi associated with Picea abies needles	Zifcakova, Lucia; Dobiasova, Petra; Kolarova, Zuzana; Koukol, Ondrej; Baldrian, Petr				FUNGAL ECOLOGY	DEC 2011	2011	4	6				427	436		10.1016/j.funeco.2011.04.002			23	2.56
