# Supplementary material for: Do Foliar Endophytes Matter in Litter Decomposition?
Source: Microorganisms. 2020 Mar 21;8(3):446. doi: 10.3390/microorganisms8030446 (PMC7143956; doi:10.3390/microorganisms8030446)
Supplement: Supplementary file 1 [file microorganisms-08-00446-s001.zip › Table_S2.xlsx]

## Sheet: clean_refs_myco
Table S2. Leaf-associated taxa compiled from 29 studies and 1 review. Taxa are sorted alphabetically, and reported such that either the genus or lowest resolved taxon above genus is listed. "Litter" represents the sum of five subcategories (in grey): senescent tissue, dead leaves, dried leaves, fresh litter, and decaying litter. The numbers in each category represent the number of times a member …
Lowest Resolved Taxa	Live tissue	Litter (subcategories)					Litter	Endophytic	Epiphytic	Decomposition ability or reported saprophyte	notes	References
		Senescent tissue	Dead leaves	Dried leaves	Fresh litter	Decaying litter
Acanthophysellum	1					1	1					Guerreiro et al. 2018
Acephala	1		1			2	3	1				Guerreiro et al. 2018; Uren et al 2016
Acidovorax					1	1	2				bacteria	Wolfe et al. 2019
Acremonium						24	24		1			Bills & Polishook 1994; Bills & Polishook 1994; Osono 2006; Paulus et al. 2006; Polishook, Bills, and Lodge 1996
Acrodontium						2	2					Bills & Polishook 1994; Polishook, Bills, and Lodge 1996
Actinostilbe						1	1					Polishook, Bills, and Lodge 1996
Adhaeribacter					1	1	2				bacteria	Wolfe et al. 2019
Adisciso	1		1			2	3	1				Guerreiro et al. 2018; Uren et al 2016
Aequabiliella			1			1	2	1				Uren et al 2016
Agaricales	10					10	10					Guerreiro et al. 2018
Agaricomycetes	6					6	6					Guerreiro et al. 2018
Agyriellopsis							0	1				Osono 2006
Alatospora	7			1		7	8					Guerreiro et al. 2018; Mustonen et al 2016
Albidiferax					1	1	2				bacteria	Wolfe et al. 2019
Albonectria						1	1					Bills & Polishook 1994
Algoriphagus					1	1	2				bacteria	Wolfe et al. 2019
Alkanindiges					1	1	2				bacteria	Wolfe et al. 2019
Allantophomopsis						1	1	1	1			Voriskova et al. 2013
Allelochaeta						1	1	1				Garcia-Lavina 2016
Altererythrobacter					1	1	2				bacteria	Wolfe et al. 2019
Alternaria	15	3	2		4	8	17	16	4	7		Garcia-Lavina 2016; Guerreiro et al. 2018; He et al. 2012; Murugaiyan 2015; Osono 1999; Osono 2002; Osono 2006; Polishook, Bills, and Lodge 1996; Prakash 2015; Przybyl 2008; Szink et al 2016; Tateno 2015; Unteseher et al. 2013; Uren et al 2016; Wolfe et al. 2018
Amanita	1					1	1					Guerreiro et al. 2018
Ambispora						1	1	1	1			Voriskova et al. 2013
Amphisphaeriaceae	1					2	2	1				Guerreiro et al. 2018; Unteseher et al. 2013
Angulisopora [sic] - Anguillospora?						1	1					Polishook, Bills, and Lodge 1996
Angustimassarina	1					1	1					Guerreiro et al. 2018
Anhellia	1					1	1					Guerreiro et al. 2018
Anisogramma	2	2				2	4	2				Hirose et al. 2013
Annulohypoxylon	1					1	1	1				Osono et al. 2013
Anthostomella			2			2	4	2				Uren et al 2016; Uren et al 2016
Apiognomonia	12					1	1	11				Guerreiro et al. 2018; Unteseher et al. 2013
Apiospora	1						0	1				Wolfe et al. 2018
Apiotrichum						2	2	2	2			Voriskova et al. 2013
Apodus	1					1	1					Guerreiro et al. 2018
Aposphaeria						1	1					Polishook, Bills, and Lodge 1996
Arcicella					1	1	2				bacteria	Wolfe et al. 2019
Ardhachandra						2	2					Bills & Polishook 1994; Paulus et al. 2006
Arthrinium	1	2	1		3	4	10	2	2	2		Osono 1999; Osono 2002; Osono 2006; Prakash 2015; Uren et al 2016
Arthrosporic						1	1					Bills & Polishook 1994
Articulospora				2			2					Mustonen et al 2016
Arxiella						1	1					Bills & Polishook 1994
Ascochyta	3	3		1	3	2	9	4	1	1		Mustonen et al 2016; Osono 1999; Osono 2002; Osono 2006; Tateno 2015
Ascochytula							0					Osono 2006
Ascomycota	32		1			33	34	1				Guerreiro et al. 2018; Uren et al 2016
Ascorhizoctonia			1			1	2	1				Uren et al 2016
Asordaria	1						0	1				Wolfe et al. 2018
Aspergillus	4	4	4		1	6	15	12	5	5		He et al. 2012; Murugaiyan 2015; Polishook, Bills, and Lodge 1996; Przybyl 2008; Szink et al 2016; Unteseher et al. 2013; Uren et al 2016; Wolfe et al. 2018
Asterina						1	1					Paulus et al. 2006
Asteroma	1						0	1				Wolfe et al. 2018
Asticcacaulis					1	1	2				bacteria	Wolfe et al. 2019
Athelia	2					3	3	1				Guerreiro et al. 2018; Voriskova et al. 2013
Atheliaceae	2					2	2					Guerreiro et al. 2018
Aureimonas					1	1	2				bacteria	Wolfe et al. 2019
Aureobasidium	3				2	7	9	7	1	1		Garcia-Lavina 2016; Guerreiro et al. 2018; Osono 2006; Osono 2008; Polishook, Bills, and Lodge 1996; Przybyl 2008; Unteseher et al. 2013; Voriskova et al. 2013; Wolfe et al. 2018
Auriculariales	2					2	2					Guerreiro et al. 2018
Auxarthron						1	1					Paulus et al. 2006
Bacidia	1					1	1					Guerreiro et al. 2018
Bacteriovorax					1	1	2				bacteria	Wolfe et al. 2019
Bahusutrabeeja						1	1					Paulus et al. 2006
Bartalinia						1	1	1				Garcia-Lavina 2016
Basidiomycetes		1					1	1	1	1		He et al. 2012
Basidiomycota	7					7	7					Guerreiro et al. 2018
Beauveria	1					2	2	1				Guerreiro et al. 2018; Unteseher et al. 2013
Bellilinea					1	1	2				bacteria	Wolfe et al. 2019
Beltrania						6	6	1				Bills & Polishook 1994; Garcia-Lavina 2016; Paulus et al. 2006; Polishook, Bills, and Lodge 1996
Beltraniella			1			5	6	3				Garcia-Lavina 2016; Garcia-Lavina 2016; Paulus et al. 2006; Polishook, Bills, and Lodge 1996; Uren et al 2016
Bensingtonia	1				1	2	3					Guerreiro et al. 2018; Wolfe et al. 2019
Bionectriaceae	1					1	1					Guerreiro et al. 2018
Biscogniauxia	2					1	1	2				Osono et al. 2013; Unteseher et al. 2013
Bisporella	1	1				1	2	1				Hirose et al. 2013
Bjerkandera	1	1				1	2	1	1	1		Guerreiro et al. 2018; He et al. 2012
Blastomyces						1	1	1				Garcia-Lavina 2016
Boeremia	3			3		1	4	2				Guerreiro et al. 2018; Mustonen et al 2016; Wolfe et al. 2018
Boletales	1					1	1					Guerreiro et al. 2018
Boliniaceae			1			1	2	1				Uren et al 2016
Botryobasidium	1					1	1					Guerreiro et al. 2018
Botryosphaeria	1	1				3	4	2	1	1		He et al. 2012; Paulus et al. 2006; Polishook, Bills, and Lodge 1996; Wolfe et al. 2018
Botryosphaeriaceae		1					1	1	1	1		He et al. 2012
Botryosphaeriales	1					1	1					Guerreiro et al. 2018
Botryosporium						1	1					Polishook, Bills, and Lodge 1996
Botryotinia				1			1					Mustonen et al 2016
Botryotrichum		1				1	2	1	1	1		He et al. 2012; Polishook, Bills, and Lodge 1996
Botrytis	3				1	1	2	2	1	1		Guerreiro et al. 2018; Przybyl 2008; Szink et al 2016; Wolfe et al. 2018
Brevicellicium					1	1	2					Wolfe et al. 2019
Brooksia						1	1					Paulus et al. 2006
Brycekendrickomyces	1	1				1	2	1				Hirose et al. 2013
Buckleyzyma	1					1	1					Guerreiro et al. 2018
Bullera	1					1	1					Guerreiro et al. 2018
Bulleromyces	1					1	1					Guerreiro et al. 2018
Buttiauxella					1	1	2				bacteria	Wolfe et al. 2019
Byssoloma	1	1				1	2	1				Hirose et al. 2013
Calonectria						1	1	1				Garcia-Lavina 2016
Camarographium	1	1				1	2	1				Hirose et al. 2013
Camptophora	1	1				1	2	1				Hirose et al. 2013
Candelariella						1	1	1				Voriskova et al. 2013
Candida	2	1				2	3	1				Guerreiro et al. 2018; Hirose et al. 2013
Capnobotryella	1					1	1					Guerreiro et al. 2018
Capnodiales	5		1			6	7	1				Guerreiro et al. 2018
Catenosubulispora						1	1					Paulus et al. 2006
Cellvibrio					1	1	2				bacteria	Wolfe et al. 2019
Cenangium							0	1				Osono 2006
Cephalosporiopsis						2	2					Paulus et al. 2006
Cephalothecaceae	1					1	1					Guerreiro et al. 2018
Ceramothyrium	1	1				1	2	1				Hirose et al. 2013
Ceratobasidiaceae	5					5	5					Guerreiro et al. 2018
Ceratobasidium	1					1	1					Guerreiro et al. 2018
Ceratocystis						1	1	1				Garcia-Lavina 2016
Cercophora						1	1	1				Garcia-Lavina 2016
Cercospora						1	1	1				Prakash 2015
Ceriporia						1	1	1				Hagiwara 2015
Ceriporiopsis	1					1	1					Guerreiro et al. 2018
Cerrena		1					1	1	1	1		He et al. 2012
Ceuthospora					1	2	3	1	1	1		Polishook, Bills, and Lodge 1996; Zifcakova 2011
Chaetomium	4	1	1			3	5	6	1	1		Guerreiro et al. 2018; He et al. 2012; Prakash 2015; Tateno 2015; Unteseher et al. 2013; Uren et al 2016; Wolfe et al. 2018
Chaetophoma						2	2					Bills & Polishook 1994; Polishook, Bills, and Lodge 1996
Chaetopsina						5	5					Paulus et al. 2006; Polishook, Bills, and Lodge 1996
Chaetospermum						2	2					Bills & Polishook 1994; Paulus et al. 2006
Chaetosphaeriales			1			1	2	1				Uren et al 2016
Chaetosticta						3	3					Bills & Polishook 1994; Polishook, Bills, and Lodge 1996
Chaetothyriales	3		1			4	5	1				Guerreiro et al. 2018
Chalara	7	3			2	11	16	3	2	2		Bills & Polishook 1994; Guerreiro et al. 2018; Hirose et al. 2013; Osono 2006; Paulus et al. 2006; Polishook, Bills, and Lodge 1996; Zifcakova 2011
Chloridium	1					6	6	1				Bills & Polishook 1994; Garcia-Lavina 2016; Guerreiro et al. 2018; Polishook, Bills, and Lodge 1996
Chromelosporium			1			1	2	1				Uren et al 2016
Ciliciopodium	1					1	1					Guerreiro et al. 2018
Circinotrichum						4	4					Paulus et al. 2006; Polishook, Bills, and Lodge 1996
Cistella		1			1		2	1	1	1		Zifcakova 2011
Cladobotryum						2	2					Polishook, Bills, and Lodge 1996
Cladonia					1	1	2					Wolfe et al. 2019
Cladophialophora	3	1	1			4	6	2				Guerreiro et al. 2018; Hirose et al. 2013; Uren et al 2016
Cladoriella						1	1	1				Garcia-Lavina 2016
Cladosporium	20	6	1		5	18	30	30	9	9		Bills & Polishook 1994; Garcia-Lavina 2016; Guerreiro et al. 2018; He et al. 2012; Osono 1999; Osono 2002; Osono 2006; Osono 2008; Paulus et al. 2006; Polishook, Bills, and Lodge 1996; Prakash 2015; Przybyl 2008; Szink et al 2016; Unteseher et al. 2013; Uren et al 2016; Voriskova et al. 2013; Wolfe et al. 2018
Claussenomyces	1					1	1					Guerreiro et al. 2018
Clavariopsis	1			1		2	3	1				Guerreiro et al. 2018; Mustonen et al 2016; Voriskova et al. 2013
Clavulina	1					1	1					Guerreiro et al. 2018
Clavulinopsis						1	1	1				Voriskova et al. 2013
Clitocybe	3					4	4	1				Guerreiro et al. 2018; Hagiwara 2015
Clonostachys	1	1	1		2	13	17	2	1	1		Bills & Polishook 1994; Bills & Polishook 1994; Garcia-Lavina 2016; Osono 2002; Osono 2006; Polishook, Bills, and Lodge 1996; Uren et al 2016
Coccomyces	5	3	2		2	11	18	8	2	2		Guerreiro et al. 2018; Hagiwara 2015; Hirose et al. 2013; Osono 2006; Osono 2009; Paulus et al. 2006; Polishook, Bills, and Lodge 1996; Uren et al 2016
Cochliobolus	1	1				1	2	1				Hirose et al. 2013
Codinaea						1	1	1				Prakash 2015
Coelomycete	1				2	5	7	2				Osono 2002; Paulus et al. 2006; Przybyl 2008
Coleophoma						2	2	2				Garcia-Lavina 2016; Garcia-Lavina 2016
Colletotrichum	16	18			1	13	32	35	21	21		Bills & Polishook 1994; Garcia-Lavina 2016; Guerreiro et al. 2018; He et al. 2012; Osono 2006; Osono 2008; Paulus et al. 2006; Polishook, Bills, and Lodge 1996; Prakash 2015; Promputtha 2010; Unteseher et al. 2013; Wolfe et al. 2018
Coniochaeta	1	1				1	2	1				Hirose et al. 2013
Conioscypha						1	1					Paulus et al. 2006
Coniothyrium						2	2	2				Garcia-Lavina 2016; Osono 2006; Polishook, Bills, and Lodge 1996
Conlarium	1					1	1					Guerreiro et al. 2018
Coraliomargarita					1	1	2				bacteria	Wolfe et al. 2019
Cordana						1	1					Bills & Polishook 1994
Corticiaceae	1					1	1					Guerreiro et al. 2018
Cortinariaceae	1					1	1					Guerreiro et al. 2018
Cortinarius	1					1	1					Guerreiro et al. 2018
Corynascus						1	1	1				Garcia-Lavina 2016
Corynespora	2					2	2	4	1	1		Prakash 2015; Prakash 2015; Promputtha 2010
Corynesporium						1	1					Bills & Polishook 1994
Crocicreas	1					1	1					Guerreiro et al. 2018
Cryptocline							0	1				Osono 2006; Stone et al. 1996
Cryptococcus	13	1				15	16	3				Guerreiro et al. 2018; Hirose et al. 2013; Unteseher et al. 2013; Voriskova et al. 2013
Cryptodiaporthe	1						0	1				Wolfe et al. 2018
Cryptophiale						4	4					Bills & Polishook 1994; Paulus et al. 2006; Polishook, Bills, and Lodge 1996
Cryptosporiopsis					1		1	1				Przybyl 2008; Stone et al. 1996
Cryptostroma	1						0	1				Wolfe et al. 2018
Curtobacterium					1	1	2				bacteria	Wolfe et al. 2019
Curvibacter					1	1	2				bacteria	Wolfe et al. 2019
Curvibasidium	1					1	1					Guerreiro et al. 2018
Curvularia	1					2	2	2				Paulus et al. 2006; Prakash 2015; Wolfe et al. 2018
Cutaneotrichosporon						1	1	1				Voriskova et al. 2013
Cylindrium	2		1			4	5	4				Guerreiro et al. 2018; Unteseher et al. 2013; Uren et al 2016; Voriskova et al. 2013
Cylindrocarpon						4	4					Paulus et al. 2006; Polishook, Bills, and Lodge 1996
Cylindrocladiella						1	1					Paulus et al. 2006
Cylindrocladium						3	3					Bills & Polishook 1994; Paulus et al. 2006
Cylindrosympodiella						2	2					Bills & Polishook 1994; Polishook, Bills, and Lodge 1996
Cylindrosympodium	1					3	3	1				Guerreiro et al. 2018; Paulus et al. 2006; Voriskova et al. 2013
Cylindrotrichum	1					1	1					Guerreiro et al. 2018
Cyphellophora	2	1				4	5	1				Bills & Polishook 1994; Guerreiro et al. 2018; Hirose et al. 2013; Polishook, Bills, and Lodge 1996
Cystobasidiomycetes	1					1	1					Guerreiro et al. 2018
Cytospora	1					2	2	2				Garcia-Lavina 2016; Polishook, Bills, and Lodge 1996; Wolfe et al. 2018
Dactylaria	2	2				15	17	3				Bills & Polishook 1994; Bills & Polishook 1994; Garcia-Lavina 2016; Hirose et al. 2013; Paulus et al. 2006; Polishook, Bills, and Lodge 1996
Dactylella						1	1					Polishook, Bills, and Lodge 1996
Daldinia	1		1			1	2	2				Osono et al. 2013; Uren et al 2016
Darkera			1			1	2	1				Uren et al 2016
Dasyscyphus			1			1	2	1				Uren et al 2016
Debaryomyces	1	1				1	2	1	1	1		Guerreiro et al. 2018; He et al. 2012
Dendrodochium						6	6					Polishook, Bills, and Lodge 1996
Dendrophoma	1					1	1					Guerreiro et al. 2018
Dendrosporium						2	2					Bills & Polishook 1994; Paulus et al. 2006
Dendryphiella							0					Osono 2006
Dentiscutata					1	1	2					Wolfe et al. 2019
Dermateaceae	4	1	1		1	6	9	3	1	1		Guerreiro et al. 2018; Hirose et al. 2013; Osono 2009; Paulus et al. 2006; Uren et al 2016
Derxomyces	2	2				2	4	2				Hirose et al. 2013
Desmazierella					1		1	1				Przybyl 2008
Devriesia			1			1	2	1				Uren et al 2016
Diaporthales			1			1	2	1				Uren et al 2016
Diaporthe	7	1				8	9	14	1	1		Garcia-Lavina 2016; Garcia-Lavina 2016; Guerreiro et al. 2018; He et al. 2012; Unteseher et al. 2013; Wolfe et al. 2018
Dichotomopilus						1	1	1				Garcia-Lavina 2016
Dicrandion						1	1					Polishook, Bills, and Lodge 1996
Dictyochaeta	1		1			12	13	4				Bills & Polishook 1994; Bills & Polishook 1994; Garcia-Lavina 2016; Guerreiro et al. 2018; Paulus et al. 2006; Unteseher et al. 2013; Uren et al 2016
Dictyosporium						1	1					Paulus et al. 2006
Didymascella			1				1	1				Stone et al. 1996
Didymella	2			1		2	3					Guerreiro et al. 2018; Mustonen et al 2016
Didymellaceae	1					1	1					Guerreiro et al. 2018
Dimelaena						1	1	1				Voriskova et al. 2013
Dinemasporium						3	3	1				Garcia-Lavina 2016; Paulus et al. 2006
Dioszegia	6				1	7	8					Guerreiro et al. 2018; Wolfe et al. 2019
Diplodia						1	1					Bills & Polishook 1994
Dischloridium						1	1					Paulus et al. 2006
Discosia	2	1			1	2	4	1	2	2		Garcia-Lavina 2016; Guerreiro et al. 2018; Osono 1999; Osono 2006; Szink et al 2016
Discostroma						1	1	1				Osono 2006; Paulus et al. 2006
Discula		1			1		2	1	1	1		Osono 1999
Dothideales			1			1	2	1				Uren et al 2016
Dothideomycetes	2		1			2	3	2				Guerreiro et al. 2018
Dothioraceae			1			1	2	1				Uren et al 2016
Dothiorina						1	1					Bills & Polishook 1994
Dreschlera						1	1	1				Prakash 2015
Duganella					1	1	2				bacteria	Wolfe et al. 2019
Dumontinia	1					1	1					Guerreiro et al. 2018
Ectothiorhodosinus					1	1	2				bacteria	Wolfe et al. 2019
Elaphomycetaceae	1					1	1					Guerreiro et al. 2018
Elsinoe	1	1				1	2	1				Hirose et al. 2013
Endoconidioma			1		1	2	4	1				Uren et al 2016; Wolfe et al. 2019
Engyodontium	1						0	1				Unteseher et al. 2013
Ensifer					1	1	2				bacteria	Wolfe et al. 2019
Enterographa	1	1				1	2	1				Hirose et al. 2013
Entoloma	1					1	1					Guerreiro et al. 2018
Epicoccum	4	1		1		5	7	7	2	2		Garcia-Lavina 2016; Guerreiro et al. 2018; He et al. 2012; Mustonen et al 2016; Osono 2006; Prakash 2015; Szink et al 2016; Tateno 2015; Unteseher et al. 2013; Voriskova et al. 2013; Wolfe et al. 2018
Epithyrium					1		1	1				Przybyl 2008
Eriocercophora						1	1					Polishook, Bills, and Lodge 1996
Erysiphe	1					1	1					Guerreiro et al. 2018
Erythrobasidiaceae						1	1	1				Unteseher et al. 2013
Eucasphaeria			1			1	2	1				Uren et al 2016
Eurotiomycetes			1			1	2	1				Uren et al 2016
Eutypa						2	2	2				Unteseher et al. 2013; Unteseher et al. 2013
Exobasidium	5					5	5					Guerreiro et al. 2018
Exophiala	2					9	9					Bills & Polishook 1994; Bills & Polishook 1994; Guerreiro et al. 2018; Polishook, Bills, and Lodge 1996
Fabrella		1	1				2	1				Stone et al. 1996
Falcocladium	1	1				1	2	1				Hirose et al. 2013
Fellhanera					1	1	2					Wolfe et al. 2019
Fibrobacter					1	1	2				bacteria	Wolfe et al. 2019
Filobasidium	4					4	4					Guerreiro et al. 2018
Fimetariella			1			1	2	1				Uren et al 2016
Flabellocladia						1	1					Paulus et al. 2006
Flagelloscypha	1					1	1					Guerreiro et al. 2018
Flagellospora				1			1					Mustonen et al 2016
Flammulaster	1					1	1					Guerreiro et al. 2018
Flavisolibacter					1	1	2				bacteria	Wolfe et al. 2019
Flavobacterium					1	1	2				bacteria	Wolfe et al. 2019
Fomes	1					1	1					Guerreiro et al. 2018
Fomitopsis	1	1				1	2	1	1	1		Guerreiro et al. 2018; Zifcakova 2011
Frigoribacterium					1	1	2				bacteria	Wolfe et al. 2019
Frondihabitans					1	1	2				bacteria	Wolfe et al. 2019
Fungal	48		1			58	59	28				Guerreiro et al. 2018; Unteseher et al. 2013; Uren et al 2016
Fusarium	6	2	2		4	23	31	15	3	3		Bills & Polishook 1994; Bills & Polishook 1994; Garcia-Lavina 2016; Guerreiro et al. 2018; Murugaiyan 2015; Osono 1999; Osono 2006; Paulus et al. 2006; Polishook, Bills, and Lodge 1996; Prakash 2015; Promputtha 2010; Przybyl 2008; Unteseher et al. 2013; Uren et al 2016
Fusicoccum							0	1				Osono 2006
Fusidium	2					2	2					Guerreiro et al. 2018
Gaeumannomyces						1	1					Paulus et al. 2006
Galactomyces	1					1	1					Guerreiro et al. 2018
Ganoderma	1						0	1				Unteseher et al. 2013
Geastrum					1	1	2					Wolfe et al. 2019
Gelasinospora					1	1	2					Wolfe et al. 2019
Geniculisporium							0					Stone et al. 1996
Geniculosporium	3	3			4	3	10	6	3	3		Bills & Polishook 1994; Osono 1999; Osono 2002; Osono 2006; Osono 2008; Tateno 2015
Genolevuria	1					1	1					Guerreiro et al. 2018
Geodermatophilus					1	1	2				bacteria	Wolfe et al. 2019
Geopyxis			1			1	2	1				Uren et al 2016
Georgfuchsia					1	1	2				bacteria	Wolfe et al. 2019
Geotrichum					1	2	3	1				Bills & Polishook 1994; Paulus et al. 2006; Przybyl 2008
Gibberella		2					2	2	2	2		He et al. 2012
Gigaspora						1	1	1				Voriskova et al. 2013
Gliocephalotrichum						1	1					Paulus et al. 2006
Gliocladiopsis						3	3					Paulus et al. 2006; Polishook, Bills, and Lodge 1996
Gliocladium		1			1	6	8		1	1		Bills & Polishook 1994; Osono 1999; Paulus et al. 2006; Polishook, Bills, and Lodge 1996
Gliomastix						4	4					Paulus et al. 2006
Gloeocystidiellum					1	1	2					Wolfe et al. 2019
Gloeosporidiella							0	1				Osono 2006
Glomerella	1					4	4	3				Bills & Polishook 1994; Polishook, Bills, and Lodge 1996; Prakash 2015; Wolfe et al. 2018
Gnomonia	1					4	4	2				Osono 2006; Paulus et al. 2006; Unteseher et al. 2013
Gnomoniopsis	1		1			1	2	2				Uren et al 2016; Wolfe et al. 2018
Goidanichiella						1	1					Paulus et al. 2006
Gonytrichum					1	2	3	1				Bills & Polishook 1994; Polishook, Bills, and Lodge 1996; Przybyl 2008
Gorgomyces	1					1	1					Guerreiro et al. 2018
Graphium						1	1					Polishook, Bills, and Lodge 1996
Graphostroma	1						0	1				Wolfe et al. 2018
Guignardia	2	3				3	6	8	4	4		He et al. 2012; Osono 2006; Paulus et al. 2006; Prakash 2015; Promputtha 2010; Voriskova et al. 2013
Guilia						1	1					Bills & Polishook 1994
Gymnopus	1					2	2	1	1	1		Guerreiro et al. 2018; Zifcakova 2011
Gyoerffyella	1				1	3	4	1				Guerreiro et al. 2018; Voriskova et al. 2013; Wolfe et al. 2019
Gyrothrix						2	2	1				Bills & Polishook 1994; Prakash 2015
Halosphaeriaceae	1					1	1					Guerreiro et al. 2018
Hansfordia						2	2					Bills & Polishook 1994; Paulus et al. 2006
Haplographium						1	1					Polishook, Bills, and Lodge 1996
Harpographium						2	2					Paulus et al. 2006
Helicosporium						2	2					Paulus et al. 2006
Helminthosporium			1			3	4	3				Prakash 2015; Uren et al 2016; Voriskova et al. 2013
Helotiaceae	1					1	1					Guerreiro et al. 2018
Helotiales	38		2			40	42	2				Guerreiro et al. 2018
Herpotrichia	4					4	4					Guerreiro et al. 2018
Herpotrichiellaceae	1		1			2	3	1				Guerreiro et al. 2018
Heteroconium						1	1					Polishook, Bills, and Lodge 1996
Hirsutella	1					1	1					Guerreiro et al. 2018
Holwaya						1	1	1				Voriskova et al. 2013
Hormonema					2	1	3	3	2	2		Przybyl 2008; Zifcakova 2011
Humaria	1					1	1					Guerreiro et al. 2018
Humicola					1		1	1				Przybyl 2008
Hyalodendriella	1	1	1			2	4	2				Hirose et al. 2013; Uren et al 2016
Hyalodendron						1	1					Polishook, Bills, and Lodge 1996
Hyaloscypha	1					1	1					Guerreiro et al. 2018
Hyaloscyphaceae	1					1	1					Guerreiro et al. 2018
Hymenoscyphus	5	1				8	9	4				Guerreiro et al. 2018; Hirose et al. 2013; Voriskova et al. 2013
Hyphoderma					1	1	2					Wolfe et al. 2019
Hypholoma	1					1	1					Guerreiro et al. 2018
Hyphomycetes					2		2	2				Przybyl 2008; Przybyl 2008
Hypocrea						1	1	1				Unteseher et al. 2013
Hypocreaceae			1			1	2	1				Uren et al 2016
Hypocreales	7		1			8	9	1				Guerreiro et al. 2018
Hypomyces	1					1	1					Guerreiro et al. 2018
Hyponectria sp.						2	2					Paulus et al. 2006
Hypoxylon	5		1			5	6	5				Guerreiro et al. 2018; Osono et al. 2013; Polishook, Bills, and Lodge 1996; Unteseher et al. 2013; Uren et al 2016
Idriella						11	11	1				Bills & Polishook 1994; Bills & Polishook 1994; Paulus et al. 2006; Polishook, Bills, and Lodge 1996; Prakash 2015
Ijuhya						3	3					Paulus et al. 2006
Inaequalispora						1	1					Bills & Polishook 1994
Inocybe	1					1	1					Guerreiro et al. 2018
Insolitispirillum					1	1	2				bacteria	Wolfe et al. 2019
Iodosphaeria						1	1					Paulus et al. 2006
Isthmolongispora						2	2					Paulus et al. 2006; Polishook, Bills, and Lodge 1996
Itersonilia	2					2	2					Guerreiro et al. 2018
Janthinobacterium					1	1	2				bacteria	Wolfe et al. 2019
Kabatiella	1		1			2	3	1				Guerreiro et al. 2018; Uren et al 2016
Kazachstania	1					1	1					Guerreiro et al. 2018
Kondoa	1					1	1					Guerreiro et al. 2018
Kramasamuha						1	1					Paulus et al. 2006
Kriegeria	1	1				1	2	1				Hirose et al. 2013
Kutilakesopsis						1	1					Bills & Polishook 1994
Kylindria						1	1					Paulus et al. 2006
Laccaria	1					1	1					Guerreiro et al. 2018
Lachnum	1		1			4	5	2				Guerreiro et al. 2018; Korkama-Rajala 2008; Paulus et al. 2006; Uren et al 2016
Lactarius	3					3	3					Guerreiro et al. 2018
Lanceispora						1	1					Paulus et al. 2006
Lasiodiplodia		1				3	4	2	1	1		Bills & Polishook 1994; He et al. 2012; Paulus et al. 2006; Prakash 2015
Lasiosphaeriaceae	1					1	1					Guerreiro et al. 2018
Lasiosphaeris	1					1	1					Guerreiro et al. 2018
Lauriomyces						2	2					Bills & Polishook 1994; Paulus et al. 2006
Lecania	1					1	1					Guerreiro et al. 2018
Lecanicillium						1	1					Polishook, Bills, and Lodge 1996
Lecanoromycetes	1					1	1					Guerreiro et al. 2018
Lecophagus	1					1	1					Guerreiro et al. 2018
Lecythophora			2			2	4	2				Uren et al 2016; Uren et al 2016
Lemonniera				1			1					Mustonen et al 2016
Leotiomycetes	10	2	1			11	14	3	1	1		Guerreiro et al. 2018
Lepiota	1					1	1					Guerreiro et al. 2018
Leptodiscella	1					3	3					Bills & Polishook 1994; Guerreiro et al. 2018; Polishook, Bills, and Lodge 1996
Leptodontidium	1						0	1				Korkama-Rajala 2008
Leptographium						1	1					Polishook, Bills, and Lodge 1996
Leptosphaeria	4					1	1	4	1	1		Polishook, Bills, and Lodge 1996; Promputtha 2010; Unteseher et al. 2013; Wolfe et al. 2018
Leptosphaeriaceae	2	1				2	3	1	1	1		Guerreiro et al. 2018
Leptospora	1					1	1					Guerreiro et al. 2018
Leptostroma						1	1	1				Garcia-Lavina 2016
Leptothrix					1	1	2				bacteria	Wolfe et al. 2019
Leucosporidiales	1					1	1					Guerreiro et al. 2018
Leucosporidium	1					1	1					Guerreiro et al. 2018
Libertella						2	2					Bills & Polishook 1994; Polishook, Bills, and Lodge 1996
Linocarpon						1	1					Paulus et al. 2006
Linodochium						1	1					Polishook, Bills, and Lodge 1996
Lirula	1						0	1				Korkama-Rajala 2008
Lobulomyces					1	1	2					Wolfe et al. 2019
Lophiostoma	1		2			2	4	3				Uren et al 2016; Uren et al 2016; Wolfe et al. 2018
Lophiostomataceae	1					1	1					Guerreiro et al. 2018
Lophiotrema	1	1				1	2	1				Hirose et al. 2013
Lophium			1			1	2	1				Uren et al 2016
Lophodermium	7	3	2		1	9	15	14				Hagiwara 2015; Hirose et al. 2013; Korkama-Rajala 2008; Osono 2006; Przybyl 2008; Uren et al 2016
Luellia	1					1	1					Guerreiro et al. 2018
Lunulospora					1	1	2					Wolfe et al. 2019
Lycoperdon	3					3	3					Guerreiro et al. 2018
Lyophyllum	1					1	1					Guerreiro et al. 2018
Macrophoma							0	1				Osono 2006
Malassezia	2					2	2					Guerreiro et al. 2018
Marasmius	1					3	3					Guerreiro et al. 2018; Korkama-Rajala 2008; Paulus et al. 2006
Mariannaea						1	1	1				Garcia-Lavina 2016
Massilia					1	1	2				bacteria	Wolfe et al. 2019
Melanconiopsis						1	1					Bills & Polishook 1994
Melanospora						1	1	1				Prakash 2015
Melanotaenium						1	1	1				Voriskova et al. 2013
Meliola						1	1					Paulus et al. 2006
Menispora	1					1	1					Guerreiro et al. 2018
Menisporopsis						2	2					Paulus et al. 2006; Polishook, Bills, and Lodge 1996
Mesoplasma					1	1	2				bacteria	Wolfe et al. 2019
Metarhizium	1					5	5					Bills & Polishook 1994; Bills & Polishook 1994; Guerreiro et al. 2018; Polishook, Bills, and Lodge 1996
Methanoregula					1	1	2				bacteria	Wolfe et al. 2019
Methylophilus					1	1	2				bacteria	Wolfe et al. 2019
Methylotenera					1	1	2				bacteria	Wolfe et al. 2019
Meyerozyma			1			1	2	1				Uren et al 2016
Microbotryomycetes	1					1	1					Guerreiro et al. 2018
Microcyclospora				1			1					Mustonen et al 2016
Microdochium	1					3	3					Guerreiro et al. 2018; Paulus et al. 2006; Polishook, Bills, and Lodge 1996
Micronematobotrys			1			1	2	1				Uren et al 2016
Microsphaeropsis						7	7	1				Bills & Polishook 1994; Bills & Polishook 1994; Garcia-Lavina 2016; Polishook, Bills, and Lodge 1996
Minimelanolocus	1					1	1					Guerreiro et al. 2018
Minimidochium						2	2					Paulus et al. 2006
Mirandina						2	2					Polishook, Bills, and Lodge 1996
Mollisia						3	3	1				Korkama-Rajala 2008; Korkama-Rajala 2008; Paulus et al. 2006
Monacrosporium	2	1				2	3	1				Guerreiro et al. 2018; Hirose et al. 2013
Monieliella						1	1					Polishook, Bills, and Lodge 1996
Monochaetia						1	1					Polishook, Bills, and Lodge 1996
Morinia						1	1	1				Garcia-Lavina 2016
Mortierella	5	1			2	8	11	1	2	2		Bills & Polishook 1994; Guerreiro et al. 2018; Osono 1999; Polishook, Bills, and Lodge 1996; Przybyl 2008; Szink et al 2016
Mortierellales	1					1	1					Guerreiro et al. 2018
Mrakia						1	1	1				Voriskova et al. 2013
Mrakiella	1					1	1					Guerreiro et al. 2018
Mucor	1				4	2	6	4	1	1		Bills & Polishook 1994; Polishook, Bills, and Lodge 1996; Przybyl 2008; Szink et al 2016
Muscodor			2			2	4	2				Uren et al 2016; Uren et al 2016
Mycena	12					18	18	2	1	1		Guerreiro et al. 2018; Hagiwara 2015; Korkama-Rajala 2008; Paulus et al. 2006; Polishook, Bills, and Lodge 1996; Zifcakova 2011
Mycetinis	1					1	1					Guerreiro et al. 2018
Mycoarthris						3	3	3				Unteseher et al. 2013; Unteseher et al. 2013
Mycoenterlobium						1	1					Polishook, Bills, and Lodge 1996
Mycoleptodiscus	2	2				7	9	3				Bills & Polishook 1994; Garcia-Lavina 2016; Hirose et al. 2013; Polishook, Bills, and Lodge 1996
Mycosphaerella	1					3	3	3				Guerreiro et al. 2018; Osono 2006; Unteseher et al. 2013
Mycosphaerellaceae	5					5	5					Guerreiro et al. 2018
Myriangiaceae	1					1	1					Guerreiro et al. 2018
Myringiales				1			1					Mustonen et al 2016
Myrothecium	2					6	6					Bills & Polishook 1994; Guerreiro et al. 2018; Paulus et al. 2006; Polishook, Bills, and Lodge 1996
Naemania						1	1					Polishook, Bills, and Lodge 1996
Naevala						3	3	3				Voriskova et al. 2013
Naganishia	1					1	1					Guerreiro et al. 2018
Naohidea					1	1	2					Wolfe et al. 2019
Nectria						3	3	2				Bills & Polishook 1994; Prakash 2015; Unteseher et al. 2013
Nectriaceae	6		1			8	9	4				Guerreiro et al. 2018; Unteseher et al. 2013; Uren et al 2016
Nectriella						1	1					Bills & Polishook 1994
Nemania	2		2			3	5	4				Osono et al. 2013; Unteseher et al. 2013; Uren et al 2016
Nematostoma	1					1	1					Guerreiro et al. 2018
Neoascochyta	1					1	1					Guerreiro et al. 2018
Neocosmospora						3	3					Bills & Polishook 1994; Polishook, Bills, and Lodge 1996
Neocucurbitaria						4	4	4				Unteseher et al. 2013; Unteseher et al. 2013; Voriskova et al. 2013
Neoleptosphaeria	1					1	1					Guerreiro et al. 2018
Neonectria		1			1		2	1	1	1		Zifcakova 2011
Neophaeosphaeria	1					1	1					Guerreiro et al. 2018
Neophaeothecoidea			1			1	2	1				Uren et al 2016
Neotyphodium	1					1	1					Guerreiro et al. 2018
Neurospora	1					1	1					Guerreiro et al. 2018
Niesslia						1	1					Paulus et al. 2006
Nigrospora	3	4	1			2	7	10	4	4		He et al. 2012; Osono 2006; Prakash 2015; Tateno 2015; Uren et al 2016; Wolfe et al. 2018
Nodulisporium	1	1	2		1	15	19	5				Bills & Polishook 1994; Bills & Polishook 1994; Guerreiro et al. 2018; Osono 2002; Osono et al. 2013; Paulus et al. 2006; Polishook, Bills, and Lodge 1996; Przybyl 2008; Stone et al. 1996; Uren et al 2016
Novosphingobium					1	1	2				bacteria	Wolfe et al. 2019
Oberwinklerozyma	1	1				1	2	1				Hirose et al. 2013
Ochroconis	2		1			7	8	1				Bills & Polishook 1994; Bills & Polishook 1994; Guerreiro et al. 2018; Polishook, Bills, and Lodge 1996; Uren et al 2016
Oidiodendron						1	1					Paulus et al. 2006
Oleiphilus					1	1	2				bacteria	Wolfe et al. 2019
Olpidium					1	1	2					Wolfe et al. 2019
Opegrapha	1	1				1	2	1				Hirose et al. 2013
Ophiocordyceps	1					1	1					Guerreiro et al. 2018
Ophiognomonia	3		1			3	4	4				Paulus et al. 2006; Uren et al 2016; Wolfe et al. 2018
Ophiostoma						1	1					Polishook, Bills, and Lodge 1996
Ophiostomataceae	1					1	1					Guerreiro et al. 2018
Orbilia	1					1	1					Guerreiro et al. 2018
Ornithobacterium					1	1	2				bacteria	Wolfe et al. 2019
Otthia	1	1				1	2	1				Hirose et al. 2013
Owenweeksia					1	1	2				bacteria	Wolfe et al. 2019
Paecilomyces	1					5	5					Bills & Polishook 1994; Guerreiro et al. 2018; Polishook, Bills, and Lodge 1996
Papiliotrema	1					1	1					Guerreiro et al. 2018
Papularia						1	1					Polishook, Bills, and Lodge 1996
Paraboeremia	1					1	1					Guerreiro et al. 2018
Paracamarosporium			1			2	3	2				Garcia-Lavina 2016; Uren et al 2016
Paraceratocladium						1	1					Paulus et al. 2006
Paraconiothyrium		1			1	1	3	3	1	1		Garcia-Lavina 2016; He et al. 2012; Przybyl 2008
Paradevriesia	1					2	2	1				Guerreiro et al. 2018; Voriskova et al. 2013
Paramyrothecium	2					3	3					Bills & Polishook 1994; Guerreiro et al. 2018
Parasola	1					1	1					Guerreiro et al. 2018
Parasympodiella						2	2					Paulus et al. 2006
Parateratosphaeria			1			1	2	1				Uren et al 2016
Penicillium	11		2		4	25	31	10	1	1		Bills & Polishook 1994; Bills & Polishook 1994; Guerreiro et al. 2018; Murugaiyan 2015; Osono 2006; Paulus et al. 2006; Polishook, Bills, and Lodge 1996; Przybyl 2008; Szink et al 2016; Unteseher et al. 2013; Uren et al 2016; Wolfe et al. 2018
Peniophora		1				1	2	2	1	1		Hagiwara 2015; Zifcakova 2011
Periconia						2	2	2				Garcia-Lavina 2016; Prakash 2015
Perlucidibaca					1	1	2				bacteria	Wolfe et al. 2019
Peronosporaceae						1	1	1				Garcia-Lavina 2016
Pestalotiopsis	4	5	3		4	10	22	8	3	3		Bills & Polishook 1994; Garcia-Lavina 2016; He et al. 2012; Osono 1999; Osono 2002; Osono 2006; Osono 2008; Paulus et al. 2006; Prakash 2015; Uren et al 2016
Petrotoga					1	1	2				bacteria	Wolfe et al. 2019
Pezicula					1		1	1				Przybyl 2008
Peziza	1		1			2	3	1				Guerreiro et al. 2018; Uren et al 2016
Pezizaceae	2					2	2					Guerreiro et al. 2018
Pezizales			1			2	3	1				Korkama-Rajala 2008; Uren et al 2016
Pezizomycetes			1			1	2	1				Uren et al 2016
Pezizomycotina	3					1	1	2				Guerreiro et al. 2018; Unteseher et al. 2013
Phacidiopycnis		2					2	2	2	2		Zifcakova 2011; Zifcakova 2011
Phacidium	1					1	1	1	1	1		Garcia-Lavina 2016; Szink et al 2016
Phaeoacremonium	1					1	1					Guerreiro et al. 2018
Phaeoisaria						2	2					Paulus et al. 2006; Polishook, Bills, and Lodge 1996
Phaeomoniella			3		1	4	8	3				Uren et al 2016; Uren et al 2016; Wolfe et al. 2019
Phaeosclera	1					1	1					Guerreiro et al. 2018
Phaeosphaeria	2	1				4	5	3	1	1		Garcia-Lavina 2016; Guerreiro et al. 2018; He et al. 2012; Unteseher et al. 2013
Phaeosphaeriaceae	3					2	2	1				Guerreiro et al. 2018; Wolfe et al. 2018
Phallus	1					1	1					Guerreiro et al. 2018
Phaselicystis					1	1	2				bacteria	Wolfe et al. 2019
Phenylobacterium					1	1	2				bacteria	Wolfe et al. 2019
Phialamonium						2	2					Polishook, Bills, and Lodge 1996
Phialemoniopsis	1					4	4	3				Guerreiro et al. 2018; Unteseher et al. 2013
Phialemonium						1	1	1				Garcia-Lavina 2016
Phialocephala						1	1	1				Korkama-Rajala 2008; Korkama-Rajala 2008
Phialophora						10	10					Bills & Polishook 1994; Bills & Polishook 1994; Osono 2006; Polishook, Bills, and Lodge 1996
Phlebiella	1					1	1					Guerreiro et al. 2018
Phlogicylindrium						1	1	1				Voriskova et al. 2013
Phoma	4	2			4	12	18	5	2	2		Bills & Polishook 1994; Garcia-Lavina 2016; Osono 1999; Osono 2002; Osono 2006; Osono 2008; Paulus et al. 2006; Polishook, Bills, and Lodge 1996; Prakash 2015; Wolfe et al. 2018
Phomopsis	9				3	6	9	11	4	4		Bills & Polishook 1994; Osono 2002; Osono 2006; Paulus et al. 2006; Polishook, Bills, and Lodge 1996; Prakash 2015; Promputtha 2010; Przybyl 2008; Stone et al. 1996; Tateno 2015; Wolfe et al. 2018
Phragmocephala	2					2	2					Guerreiro et al. 2018
Phyllactinia	1					1	1					Guerreiro et al. 2018
Phyllosticta	1		1		1	3	5	3	1	1		Garcia-Lavina 2016; Osono 2006; Stone et al. 1996; Uren et al 2016
Phyllostricta							0					Stone et al. 1996
Physalacriaceae	1					1	1					Guerreiro et al. 2018
Pilidiella						1	1	1				Garcia-Lavina 2016
Plectania			1			1	2	1				Uren et al 2016
Plectosphaerella	1					1	1					Guerreiro et al. 2018
Pleospora							0					Osono 2006
Pleosporaceae			1			1	2	1				Uren et al 2016
Pleosporales	26		1			27	28	1				Guerreiro et al. 2018
Pleuoplaconema	1						0	1				Stone et al. 1996
Pluteus	1					1	1					Guerreiro et al. 2018
Pochonia						1	1					Polishook, Bills, and Lodge 1996
Podospora	3				1	3	4	1				Guerreiro et al. 2018; Wolfe et al. 2018; Wolfe et al. 2019
Polaromonas					1	1	2				bacteria	Wolfe et al. 2019
Polycephalomyces						1	1					Polishook, Bills, and Lodge 1996
Polydesmia						1	1	1				Voriskova et al. 2013
Polyporales	2					2	2					Guerreiro et al. 2018
Polyscytalum	2		1			3	4	1				Guerreiro et al. 2018; Uren et al 2016
Preussia	3		1		1	3	5	3				Guerreiro et al. 2018; Przybyl 2008; Uren et al 2016; Wolfe et al. 2018
Pringsheimia			1			1	2	1				Uren et al 2016
Prosthemium	2					2	2					Guerreiro et al. 2018
Psathyrella	2					2	2					Guerreiro et al. 2018
Pseudeurotiaceae	2					2	2					Guerreiro et al. 2018
Pseudeurotium						1	1	1				Voriskova et al. 2013
Pseudobeltrania						1	1					Paulus et al. 2006
Pseudobotrytis						1	1					Polishook, Bills, and Lodge 1996
Pseudomicrodochium						1	1					Paulus et al. 2006
Pseudomonas					1	1	2				bacteria	Wolfe et al. 2019
Pseudopestalotiopsis						1	1					Polishook, Bills, and Lodge 1996
Pseudophloeospora	2	2				2	4	2				Hirose et al. 2013
Pseudopithomyces	1					1	1	1				Bills & Polishook 1994; Wolfe et al. 2018
Pseudorobillardia						1	1					Polishook, Bills, and Lodge 1996
Pseudoseptoria						1	1	1				Garcia-Lavina 2016
Pseudosigmoidea	1					1	1					Guerreiro et al. 2018
Pseudovalsaria			1			1	2	1				Uren et al 2016
Pseudozyma	1					1	1					Guerreiro et al. 2018
Psilocybe	1					1	1					Guerreiro et al. 2018
Puccinia					1	1	2					Wolfe et al. 2019
Pyrenochaeta	1					1	1					Guerreiro et al. 2018
Pyrenophora	1						0	1				Wolfe et al. 2018
Pyricularia						4	4					Bills & Polishook 1994; Paulus et al. 2006
Pyronema			1			1	2	1				Uren et al 2016
Raffaelea						1	1	1				Voriskova et al. 2013
Ramichloridium	1				1	5	6	1				Bills & Polishook 1994; Osono 2008; Polishook, Bills, and Lodge 1996; Przybyl 2008
Ramularia	12			1	1	11	13	21				Mustonen et al 2016; Polishook, Bills, and Lodge 1996; Unteseher et al. 2013; Voriskova et al. 2013; Wolfe et al. 2018; Wolfe et al. 2019
Readerielliopsis	1	1				1	2	1				Hirose et al. 2013
Rhabdocline	3		1			1	2	5				Osono 2006; Stone et al. 1996; Uren et al 2016
Rhinocladiella	1					5	5					Bills & Polishook 1994; Guerreiro et al. 2018; Paulus et al. 2006; Polishook, Bills, and Lodge 1996
Rhizobacter					1	1	2				bacteria	Wolfe et al. 2019
Rhizoctonia					1	2	3	1				Bills & Polishook 1994; Korkama-Rajala 2008; Przybyl 2008
Rhizopus	1						0	1				Murugaiyan 2015
Rhizosphaera			1		1	1	3	2				Przybyl 2008; Uren et al 2016
Rhodobium					1	1	2				bacteria	Wolfe et al. 2019
Rhodococcus					1	1	2				bacteria	Wolfe et al. 2019
Rhodocollybia	1					2	2	1				Guerreiro et al. 2018; Voriskova et al. 2013
Rhodomicrobium					1	1	2				bacteria	Wolfe et al. 2019
Rhodotorula	3	1			1	3	5	2				Guerreiro et al. 2018; Hirose et al. 2013; Unteseher et al. 2013; Wolfe et al. 2019
Rhodoveronaea	1					1	1					Guerreiro et al. 2018
Rhytisma					2	2	4	2				Grimmett et al. 2012; Wolfe et al. 2019
Rhytismataceae			1			5	6	4				Hagiwara 2015; Hagiwara 2015; Paulus et al. 2006; Uren et al 2016
Rhytismatales			1			1	2	1				Uren et al 2016
Rimularia	1					1	1					Guerreiro et al. 2018
Rosellinia	4					1	1	4				Osono et al. 2013; Polishook, Bills, and Lodge 1996; Unteseher et al. 2013
Roumeguerilla						1	1					Paulus et al. 2006
Rugonectria						1	1					Polishook, Bills, and Lodge 1996
Russula	1					1	1					Guerreiro et al. 2018
Russulaceae	2					2	2					Guerreiro et al. 2018
Saccharata			1			1	2	1				Uren et al 2016
Sagenomella						1	1					Polishook, Bills, and Lodge 1996
Saitozyma						1	1	1				Voriskova et al. 2013
Sakaguchia					1	1	2					Wolfe et al. 2019
Sarcopodium						1	1					Polishook, Bills, and Lodge 1996
Sarocladium						1	1	1				Garcia-Lavina 2016
Schizothecium	1					1	1					Guerreiro et al. 2018
Scleroconidioma			1			1	2	1				Uren et al 2016
Sclerophoma					1	1	2	1				Polishook, Bills, and Lodge 1996; Przybyl 2008
Sclerostagonospora	1					1	1					Guerreiro et al. 2018
Sclerotinia	1					1	1					Guerreiro et al. 2018
Scolecobasidium					1	5	6					Paulus et al. 2006; Polishook, Bills, and Lodge 1996; Wolfe et al. 2019
Scopulariopsis	1		1			2	3	1				Guerreiro et al. 2018; Uren et al 2016
Sebacina	3				1	5	6					Guerreiro et al. 2018; Korkama-Rajala 2008; Wolfe et al. 2019
Sebacinaceae	6					6	6					Guerreiro et al. 2018
Seifertia	1					1	1					Guerreiro et al. 2018
Seiridium							0					Stone et al. 1996
Selenodriella						1	1					Paulus et al. 2006
Selenomonas					1	1	2				bacteria	Wolfe et al. 2019
Selenosporella						4	4					Paulus et al. 2006
Septofusidium						2	2					Bills & Polishook 1994; Polishook, Bills, and Lodge 1996
Septomyrothecium						1	1					Polishook, Bills, and Lodge 1996
Septoria	1					1	1					Guerreiro et al. 2018
Septorioides			2			2	4	2				Uren et al 2016; Uren et al 2016
Seridium						1	1					Bills & Polishook 1994
Sesquicillium						4	4					Polishook, Bills, and Lodge 1996
Sirococcus		1					1	1	1	1		Zifcakova 2011
Sistotrema	2	1			1	4	6	2				Guerreiro et al. 2018; Hirose et al. 2013; Voriskova et al. 2013; Wolfe et al. 2019
Solheimia						1	1					Bills & Polishook 1994
Solicoccozyma	2					2	2					Guerreiro et al. 2018
Solosympodiella						1	1					Bills & Polishook 1994
Sordaria					1	1	2	2				Garcia-Lavina 2016; Przybyl 2008
Sordariales	4					4	4					Guerreiro et al. 2018
Sordariomycetes	8	1	2			11	14	4	1	1		Garcia-Lavina 2016; Guerreiro et al. 2018; He et al. 2012; Uren et al 2016
Spegazzinia						1	1	1				Prakash 2015
Speiropsis						3	3	1				Bills & Polishook 1994; Paulus et al. 2006; Prakash 2015
Sphaeropsis						2	2	1				Garcia-Lavina 2016; Polishook, Bills, and Lodge 1996
Sphaerulina	1					1	1					Guerreiro et al. 2018
Sphingomonas					1	1	2				bacteria	Wolfe et al. 2019
Sphingopyxis					1	1	2				bacteria	Wolfe et al. 2019
Spirochaeta					1	1	2				bacteria	Wolfe et al. 2019
Spiropes						2	2					Bills & Polishook 1994; Paulus et al. 2006
Sporendocladia						1	1					Paulus et al. 2006
Sporidesmium						4	4	2				Garcia-Lavina 2016; Paulus et al. 2006; Prakash 2015
Sporidiobolales	2					2	2					Guerreiro et al. 2018
Sporobolomyces	2					2	2					Guerreiro et al. 2018; Osono 2006
Sporodesmiella						1	1					Paulus et al. 2006
Sporormiaceae			1			1	2	1				Uren et al 2016
Sporormiella	1		1			2	3	1				Guerreiro et al. 2018; Uren et al 2016
Sporothrix						1	1					Polishook, Bills, and Lodge 1996
Stachybotryna						1	1					Polishook, Bills, and Lodge 1996
Stachybotrys						6	6					Bills & Polishook 1994; Bills & Polishook 1994; Paulus et al. 2006
Stachylidium							0	1				Osono 2006
Stemphylium						1	1	1				Garcia-Lavina 2016
Stenellopsis						1	1	1				Prakash 2015
Stereum	1					1	1					Guerreiro et al. 2018
Stibella						3	3					Paulus et al. 2006; Polishook, Bills, and Lodge 1996
Strasseria					1		1	1				Przybyl 2008
Stropharia	1					1	1					Guerreiro et al. 2018
Subulicystidium	1					1	1					Guerreiro et al. 2018
Subulispora						2	2	1				Paulus et al. 2006; Prakash 2015
Symmetrospora	2					2	2					Guerreiro et al. 2018
Sympodiella						4	4	3				Bills & Polishook 1994; Garcia-Lavina 2016; Voriskova et al. 2013
Sympoventuriaceae	1					1	1					Guerreiro et al. 2018
Talaromyces			1		1	1	3	2				Przybyl 2008; Uren et al 2016
Taphrina	2					2	2					Guerreiro et al. 2018
Teichospora			1			1	2	1				Uren et al 2016
Teratosphaeriaceae	4					4	4					Guerreiro et al. 2018
Terfezia	1					1	1					Guerreiro et al. 2018
Tetrachaetum	1				1	2	3					Guerreiro et al. 2018; Wolfe et al. 2019
Tetracladium						2	2					Bills & Polishook 1994; Bills & Polishook 1994
Thekopsora	1					1	1					Guerreiro et al. 2018
Thelephoraceae	4					4	4					Guerreiro et al. 2018
Thermanaeromonas					1	1	2				bacteria	Wolfe et al. 2019
Thozetella	1					9	9					Bills & Polishook 1994; Guerreiro et al. 2018; Paulus et al. 2006; Polishook, Bills, and Lodge 1996
Thysanophora					2		2	2	1	1		Przybyl 2008; Zifcakova 2011
Tilletiopsis						1	1					Polishook, Bills, and Lodge 1996
Tirmania						1	1	1				Voriskova et al. 2013
Tistrella					1	1	2				bacteria	Wolfe et al. 2019
Tolypocladium						1	1					Polishook, Bills, and Lodge 1996
Tomentella	11					11	11					Guerreiro et al. 2018
Torula					1		1	1				Przybyl 2008
Torulomyces						1	1					Polishook, Bills, and Lodge 1996
Tothia	1					1	1					Guerreiro et al. 2018
Trechispora	2					3	3	1				Guerreiro et al. 2018; Voriskova et al. 2013
Tremella	1					1	1					Guerreiro et al. 2018
Tremellales	6					6	6					Guerreiro et al. 2018
Tremellomycetes	5					5	5					Guerreiro et al. 2018
Tricellula						1	1					Polishook, Bills, and Lodge 1996
Trichocladium					2		2	2				Przybyl 2008; Przybyl 2008
Trichoderma	8	6			8	15	29	6	8	8		Bills & Polishook 1994; Bills & Polishook 1994; Garcia-Lavina 2016; Guerreiro et al. 2018; He et al. 2012; Osono 1999; Osono 2006; Paulus et al. 2006; Polishook, Bills, and Lodge 1996; Przybyl 2008; Voriskova et al. 2013; Wolfe et al. 2018; Zifcakova 2011
Tricholoma	1					1	1					Guerreiro et al. 2018
Tricholomataceae	3					4	4	1				Guerreiro et al. 2018
Trichomerium	1					1	1					Guerreiro et al. 2018
Trichophaea			1			1	2	1				Uren et al 2016
Trichothecium	1	1				1	2	1				Hirose et al. 2013
Trinacrium						2	2					Bills & Polishook 1994; Polishook, Bills, and Lodge 1996
Tripospermum						1	1	1				Osono 2006; Prakash 2015
Triposporium						1	1					Polishook, Bills, and Lodge 1996
Tritriachrium						1	1					Polishook, Bills, and Lodge 1996
Troposporella						3	3	3				Voriskova et al. 2013
Tubakia			1			1	2	1				Uren et al 2016
Tubaria	1					1	1					Guerreiro et al. 2018
Tuber	1					1	1					Guerreiro et al. 2018
Tubercularia						2	2					Bills & Polishook 1994; Bills & Polishook 1994
Tumularia	1					1	1					Guerreiro et al. 2018
Turneriella					1	1	2				bacteria	Wolfe et al. 2019
Typhula	2					2	2					Guerreiro et al. 2018
Ulocladium	1				1		1	1	1	1		Przybyl 2008; Szink et al 2016
Uncobasidium					1	1	2					Wolfe et al. 2019
Undetermined	64	7	1		14	186	208	28	6	6		Bills & Polishook 1994; Bills & Polishook 1994; Garcia-Lavina 2016; Guerreiro et al. 2018; Korkama-Rajala 2008; Osono 1999; Osono 2002; Paulus et al. 2006; Polishook, Bills, and Lodge 1996; Przybyl 2008; Unteseher et al. 2013; Uren et al 2016
Undibacterium					1	1	2				bacteria	Wolfe et al. 2019
Vaginatispora			1			1	2	1				Uren et al 2016
Valsaceae		8	1			1	10	9	8	8		He et al. 2012; Uren et al 2016
Valsaria	1	1				1	2	1				Hirose et al. 2013
Vampirovibrio					1	1	2				bacteria	Wolfe et al. 2019
Venturia						1	1	1				Voriskova et al. 2013
Venturiaceae	10		2			12	14	2				Guerreiro et al. 2018
Venturiocistella					1	1	2					Wolfe et al. 2019
Verrucaria					1	1	2					Wolfe et al. 2019
Verticillium	2				1	16	17	3				Bills & Polishook 1994; Bills & Polishook 1994; Paulus et al. 2006; Polishook, Bills, and Lodge 1996; Przybyl 2008; Unteseher et al. 2013
Verticimonosporium						2	2					Paulus et al. 2006; Polishook, Bills, and Lodge 1996
Vibrisseaceae			1			1	2	1				Uren et al 2016
Vishniacozyma	4					4	4					Guerreiro et al. 2018
Volutella	1					7	7					Bills & Polishook 1994; Bills & Polishook 1994; Guerreiro et al. 2018; Paulus et al. 2006; Polishook, Bills, and Lodge 1996
Vonarxia						1	1					Polishook, Bills, and Lodge 1996
Wiesneriomyces						3	3	2				Garcia-Lavina 2016; Paulus et al. 2006; Prakash 2015
Wilcoxina	1					1	1					Guerreiro et al. 2018
Xenasmatella	1					1	1					Guerreiro et al. 2018
Xenobotrytis						1	1					Polishook, Bills, and Lodge 1996
Xenodidymella	1					1	1					Guerreiro et al. 2018
Xenogliocladiopsis						1	1					Paulus et al. 2006
Xerocomellus	3					3	3					Guerreiro et al. 2018
Xylaria	12	3	4		4	20	31	19	3	3		Bills & Polishook 1994; Bills & Polishook 1994; Garcia-Lavina 2016; Guerreiro et al. 2018; Hirose et al. 2013; Osono 1999; Osono 2002; Osono 2006; Osono 2009; Osono et al. 2013; Polishook, Bills, and Lodge 1996; Tateno 2015; Uren et al 2016; Wolfe et al. 2018
Xylariaceae	6		1			7	8	3				Guerreiro et al. 2018
Xylariales	1	1	2			13	16	3	1	1		Guerreiro et al. 2018
Yeast						1	1					Bills & Polishook 1994
Yuccamyces						1	1					Paulus et al. 2006
Zalerion				1		2	3	1				Korkama-Rajala 2008; Korkama-Rajala 2008; Mustonen et al 2016; Polishook, Bills, and Lodge 1996
Zasmidium			1			2	3	2				Garcia-Lavina 2016; Uren et al 2016
Zygosporium						4	4	1				Bills & Polishook 1994; Paulus et al. 2006; Prakash 2015
