# Supplementary material for: Do Foliar Endophytes Matter in Litter Decomposition?
Source: Microorganisms. 2020 Mar 21;8(3):446. doi: 10.3390/microorganisms8030446 (PMC7143956; doi:10.3390/microorganisms8030446)
Supplement: Supplementary file 1 [file microorganisms-08-00446-s001.zip › Table_S3.xlsx]

## Sheet: Sheet1
Table S3. Raw data collection sheet. All taxa reported from studies are listed in this sheet. The Species name column reflects what was reported in the original study; Genus or above reflects the taxon level that was ultimately used to generate Figures 1-3 and Table S2. Genbank includes any reported accession numbers and Similarity includes any reported similarity percentages etc. The decomp abil…
Species name	Mycobank-corrected taxa	lowest_taxa	GenBank	Similarity	live tissue	senescent	dead leaves	dried leaves	fresh litter	decaying litter	not_live	endophytic	epiphytic	decomposer	saprobic	decomp ability or saprobic	Reported by	in	host	notes
Chaenothecopsis fennica	Acanthophysellum fennicum	Acanthophysellum	SH219160.07FU_AY795857_reps		x					x	x						Guerreiro et al. 2018	surface-sterilized and nonsterilized senescent leaves and 1-year old litter of Fagus sylvatica	Fagus
Acephala macrosclerotiorum	Acephala macrosclerotiorum	Acephala	SH204989.07FU_EU882732_refs		x					x	x						Guerreiro et al. 2018	surface-sterilized and nonsterilized senescent leaves and 1-year old litter of Fagus sylvatica	Fagus
Acephala sp	NA	Acephala					x				x						Uren et al 2016	Tsuga canadensis	Tsuga	EXTENSIVE data… I just pivoted to simplify
Acidovorax	NA	Acidovorax							x	x	x						Wolfe et al. 2019	Acer macrophyllum litter; in-stream decomposition study	Acer	bacteria
Acremonium sp. F	NA	Acremonium								x	x						Bills & Polishook 1994	rainforest in Costa Rica	multiple
Acremonium sp. E	NA	Acremonium								x	x						Bills & Polishook 1994	rainforest in Costa Rica	multiple
Acremonium sp	NA	Acremonium								x	x						Bills & Polishook 1994	rainforest in Costa Rica	multiple
Acremonium sp. A	NA	Acremonium								x	x						Bills & Polishook 1994	rainforest in Costa Rica	multiple
Acremonium sp. B	NA	Acremonium								x	x						Bills & Polishook 1994	rainforest in Costa Rica	multiple
Acremonium sp. C	NA	Acremonium								x	x						Bills & Polishook 1994	rainforest in Costa Rica	multiple
Acremonium sp. D	NA	Acremonium								x	x						Bills & Polishook 1994	rainforest in Costa Rica	multiple
Acremonium	Acremonium	Acremonium									x		x				Osono 2006	Ilex	Ilex
Acremonium sp. 4	NA	Acremonium								x	x						Paulus et al. 2006	Australian tropical rainforest	multiple
Gliomastix luzulae	Acremonium luzulae	Acremonium								x	x						Paulus et al. 2006	Australian tropical rainforest	multiple
Acremonium sp. 5	NA	Acremonium								x	x						Paulus et al. 2006	Australian tropical rainforest	multiple
Acremonium sp. 1	NA	Acremonium								x	x						Paulus et al. 2006	Australian tropical rainforest	multiple
Acremonium sp. 2	NA	Acremonium								x	x						Paulus et al. 2006	Australian tropical rainforest	multiple
Acremonium sp. 3	NA	Acremonium								x	x						Paulus et al. 2006	Australian tropical rainforest	multiple
Acremonium sp H	NA	Acremonium								x	x						Polishook, Bills, and Lodge 1996	rainforest in Puerto Rico	multiple
Acremonium terricola	Acremonium implicatum	Acremonium								x	x						Polishook, Bills, and Lodge 1996	rainforest in Puerto Rico	multiple
Acremonium terricola	Acremonium implicatum	Acremonium								x	x						Polishook, Bills, and Lodge 1996	rainforest in Puerto Rico	multiple
Individual Acremonium spp	NA	Acremonium								x	x						Polishook, Bills, and Lodge 1996	rainforest in Puerto Rico	multiple
Acremonium sp A	NA	Acremonium								x	x						Polishook, Bills, and Lodge 1996	rainforest in Puerto Rico	multiple
Acremonium sp B	NA	Acremonium								x	x						Polishook, Bills, and Lodge 1996	rainforest in Puerto Rico	multiple
Acremonium sp C	NA	Acremonium								x	x						Polishook, Bills, and Lodge 1996	rainforest in Puerto Rico	multiple
Acremonium sp D	NA	Acremonium								x	x						Polishook, Bills, and Lodge 1996	rainforest in Puerto Rico	multiple
Acremonium sp E	NA	Acremonium								x	x						Polishook, Bills, and Lodge 1996	rainforest in Puerto Rico	multiple
Acremonium sp F	NA	Acremonium								x	x						Polishook, Bills, and Lodge 1996	rainforest in Puerto Rico	multiple
Acremonium sp G	NA	Acremonium								x	x						Polishook, Bills, and Lodge 1996	rainforest in Puerto Rico	multiple
Acrodontium crateriforme	Acrodontium crateriforme	Acrodontium								x	x						Bills & Polishook 1994	rainforest in Costa Rica	multiple
Acrodontium crateriforme	Acrodontium crateriforme	Acrodontium								x	x						Polishook, Bills, and Lodge 1996	rainforest in Puerto Rico	multiple
Actinostilbe	NA	Actinostilbe								x	x						Polishook, Bills, and Lodge 1996	rainforest in Puerto Rico	multiple
Adhaeribacter	NA	Adhaeribacter							x	x	x						Wolfe et al. 2019	Acer macrophyllum litter; in-stream decomposition study	Acer	bacteria
Adisciso kaki	Adisciso kaki	Adisciso	SH206674.07FU_AB683953_refs		x					x	x						Guerreiro et al. 2018	surface-sterilized and nonsterilized senescent leaves and 1-year old litter of Fagus sylvatica	Fagus
Adisciso kaki	Adisciso kaki	Adisciso								x	x						Uren et al 2016	Tsuga canadensis	Tsuga	EXTENSIVE data… I just pivoted to simplify
Phaeomoniella effusa	Aequabiliella effusa	Aequabiliella								x	x						Uren et al 2016	Kalmia latifolia	Kalmia	EXTENSIVE data… I just pivoted to simplify
Agaricales sp	NA	Agaricales	SH220718.07FU_JF519033_reps		x					x	x						Guerreiro et al. 2018	surface-sterilized and nonsterilized senescent leaves and 1-year old litter of Fagus sylvatica	Fagus
Agaricales sp	NA	Agaricales	SH195878.07FU_FR750650_reps		x					x	x						Guerreiro et al. 2018	surface-sterilized and nonsterilized senescent leaves and 1-year old litter of Fagus sylvatica	Fagus
Agaricales sp	NA	Agaricales	SH220717.07FU_KF617363_reps		x					x	x						Guerreiro et al. 2018	surface-sterilized and nonsterilized senescent leaves and 1-year old litter of Fagus sylvatica	Fagus
Agaricales sp	NA	Agaricales	SH220361.07FU_GU062222_reps		x					x	x						Guerreiro et al. 2018	surface-sterilized and nonsterilized senescent leaves and 1-year old litter of Fagus sylvatica	Fagus
Agaricales sp	NA	Agaricales	SH214441.07FU_FR750663_reps		x					x	x						Guerreiro et al. 2018	surface-sterilized and nonsterilized senescent leaves and 1-year old litter of Fagus sylvatica	Fagus
Agaricales sp	NA	Agaricales	SH531091.07FU_KR673437_reps		x					x	x						Guerreiro et al. 2018	surface-sterilized and nonsterilized senescent leaves and 1-year old litter of Fagus sylvatica	Fagus
Agaricales sp	NA	Agaricales	SH184926.07FU_JF519455_reps		x					x	x						Guerreiro et al. 2018	surface-sterilized and nonsterilized senescent leaves and 1-year old litter of Fagus sylvatica	Fagus
Agaricales sp	NA	Agaricales	SH220719.07FU_DQ309203_reps		x					x	x						Guerreiro et al. 2018	surface-sterilized and nonsterilized senescent leaves and 1-year old litter of Fagus sylvatica	Fagus
Agaricales sp	NA	Agaricales	SH186580.07FU_DQ987910_reps		x					x	x						Guerreiro et al. 2018	surface-sterilized and nonsterilized senescent leaves and 1-year old litter of Fagus sylvatica	Fagus
Agaricales sp	NA	Agaricales	SH186576.07FU_DQ987911_reps		x					x	x						Guerreiro et al. 2018	surface-sterilized and nonsterilized senescent leaves and 1-year old litter of Fagus sylvatica	Fagus
Agaricomycetes sp	NA	Agaricomycetes	SH003842.07FU_EU480010_reps_singleton		x					x	x						Guerreiro et al. 2018	surface-sterilized and nonsterilized senescent leaves and 1-year old litter of Fagus sylvatica	Fagus
Agaricomycetes sp	NA	Agaricomycetes	SH466688.07FU_KF617407_reps_singleton		x					x	x						Guerreiro et al. 2018	surface-sterilized and nonsterilized senescent leaves and 1-year old litter of Fagus sylvatica	Fagus
Agaricomycetes sp	NA	Agaricomycetes	SH494395.07FU_KJ188556_reps_singleton		x					x	x						Guerreiro et al. 2018	surface-sterilized and nonsterilized senescent leaves and 1-year old litter of Fagus sylvatica	Fagus
Agaricomycetes sp	NA	Agaricomycetes	SH023480.07FU_FJ524308_reps_singleton		x					x	x						Guerreiro et al. 2018	surface-sterilized and nonsterilized senescent leaves and 1-year old litter of Fagus sylvatica	Fagus
Agaricomycetes sp	NA	Agaricomycetes	SH188978.07FU_FJ820603_reps		x					x	x						Guerreiro et al. 2018	surface-sterilized and nonsterilized senescent leaves and 1-year old litter of Fagus sylvatica	Fagus
Agaricomycetes sp	NA	Agaricomycetes	SH522473.07FU_KT581947_reps		x					x	x						Guerreiro et al. 2018	surface-sterilized and nonsterilized senescent leaves and 1-year old litter of Fagus sylvatica	Fagus
Agyriellopsis	Agyriellopsis	Agyriellopsis									x	x					Osono 2006	Abies, Picea, Pinus, Camelia, Eucalyptus	multiple
Alatospora sp	NA	Alatospora	SH215255.07FU_KF296986_reps		x					x	x						Guerreiro et al. 2018	surface-sterilized and nonsterilized senescent leaves and 1-year old litter of Fagus sylvatica	Fagus
Alatospora sp	NA	Alatospora	SH215255.07FU_KF296986_reps		x					x	x						Guerreiro et al. 2018	surface-sterilized and nonsterilized senescent leaves and 1-year old litter of Fagus sylvatica	Fagus
Alatospora sp	NA	Alatospora	SH028070.07FU_JF449673_reps_singleton		x					x	x						Guerreiro et al. 2018	surface-sterilized and nonsterilized senescent leaves and 1-year old litter of Fagus sylvatica	Fagus
Alatospora sp	NA	Alatospora	SH028068.07FU_GU083203_reps_singleton		x					x	x						Guerreiro et al. 2018	surface-sterilized and nonsterilized senescent leaves and 1-year old litter of Fagus sylvatica	Fagus
Alatospora acuminata	Alatospora acuminata	Alatospora	SH215248.07FU_KF730798_reps		x					x	x						Guerreiro et al. 2018	surface-sterilized and nonsterilized senescent leaves and 1-year old litter of Fagus sylvatica	Fagus
Alatospora acuminata	Alatospora acuminata	Alatospora	SH215253.07FU_KF730795_reps		x					x	x						Guerreiro et al. 2018	surface-sterilized and nonsterilized senescent leaves and 1-year old litter of Fagus sylvatica	Fagus
Alatospora flagellata	Alatospora flagellata	Alatospora	SH215258.07FU_KC834041_reps		x					x	x						Guerreiro et al. 2018	surface-sterilized and nonsterilized senescent leaves and 1-year old litter of Fagus sylvatica	Fagus
Alatospora acuminata	Alatospora acuminata	Alatospora	AY204587.1	98				x			x						Mustonen et al 2016	Alnus incana litter	Alnus
Albidiferax	NA	Albidiferax							x	x	x						Wolfe et al. 2019	Acer macrophyllum litter; in-stream decomposition study	Acer	bacteria
Fusarium decemcellulare	Albonectria rigidiuscula	Albonectria								x	x						Bills & Polishook 1994	rainforest in Costa Rica	multiple
Algoriphagus	NA	Algoriphagus							x	x	x						Wolfe et al. 2019	Acer macrophyllum litter; in-stream decomposition study	Acer	bacteria
Alkanindiges	NA	Alkanindiges							x	x	x						Wolfe et al. 2019	Acer macrophyllum litter; in-stream decomposition study	Acer	bacteria
Allantophomopsis lycopodina	Allantophomopsis lycopodina	Allantophomopsis	AB041243	88						x	x	x	x				Voriskova et al. 2013	leaves from Quercus petraea in Czech Republic (collected fresh litter for litterbag study)	Quercus
Seimatosporium dilophosporum	Allelochaeta dilophospora	Allelochaeta								x	x	x					Garcia-Lavina 2016	Eugenia uruguayensis litter	Eugenia
Altererythrobacter	NA	Altererythrobacter							x	x	x						Wolfe et al. 2019	Acer macrophyllum litter; in-stream decomposition study	Acer	bacteria
Alternaria alternata	Alternaria alternata	Alternaria								x	x	x					Garcia-Lavina 2016	Eugenia uruguayensis litter	Eugenia
Alternaria infectoria	Alternaria infectoria	Alternaria	SH434793.07FU_AF347034_refs		x					x	x						Guerreiro et al. 2018	surface-sterilized and nonsterilized senescent leaves and 1-year old litter of Fagus sylvatica	Fagus
Alternaria alternata	Alternaria alternata	Alternaria	HM537053	100		x					x	x	x	x (showed decomposing ability)		x	He et al. 2012	Cinnamomum camphora leaves (senescent, surface-sterilized)	Cinnamomum
Alternaria sp.	NA	Alternaria			x						x	x					Murugaiyan 2015	Rhizophora mucronata	Rhizophora
Alternaria alternata	Alternaria alternata	Alternaria				x			x		x		x	not explicit		x	Osono 1999	beech litter in Japan	Fagus
Alternaria alternata	Alternaria alternata	Alternaria			x	x			x	x	x						Osono 2002	beech litter in Japan	Fagus
Alternaria	Alternaria	Alternaria									x	x	x				Osono 2006	Pinus, Eucalyptus, Fagus, Halimione, Northofagus, Quercus, Rhododendron, Swida	multiple
Alternaria	Alternaria	Alternaria							x	x	x			- or NA		x	Osono 2006	Fagus and Swida	multiple
Alternaria sp	NA	Alternaria								x	x						Polishook, Bills, and Lodge 1996	rainforest in Puerto Rico	multiple
Alternaria alternata	Alternaria alternata	Alternaria								x	x	not differentiated	not differentiated				Prakash 2015	12 different tree species in India	multiple
Alternaria alternata	Alternaria alternata	Alternaria							x		x	x					Przybyl 2008	freshly-fallen Picea abies (L.) Karst. needles	Picea
Alternaria spp.	NA	Alternaria			x						x			x	x	x	Szink et al 2016	Quercus gambelii	Quercus
Alternaria spp.	NA	Alternaria			x						x			x		x	Szink et al 2016	Quercus gambelii	Quercus
Alternaria spp.	NA	Alternaria			x						x			x		x	Szink et al 2016	Quercus gambelii	Quercus
Alternaria spp.	NA	Alternaria			x						x			x		x	Szink et al 2016	Quercus gambelii	Quercus
Alternaria spp.	NA	Alternaria			x						x	x					Tateno 2015	Fagus crenata cupules, leaves, twigs	Fagus
Alternaria sp.	NA	Alternaria	JQ781841		x						x	x					Unteseher et al. 2013	leaves collected from Fagus sylvatica L. in Germany	Fagus
Alternaria sp.	NA	Alternaria	JQ781841		x						x	x					Unteseher et al. 2013	leaves collected from Fagus sylvatica L. in Germany	Fagus
Alternaria sp.	NA	Alternaria	JQ781841		x						x	x					Unteseher et al. 2013	leaves collected from Fagus sylvatica L. in Germany	Fagus
Alternaria sp	NA	Alternaria					x			x	x	x					Uren et al 2016		multiple	EXTENSIVE data… I just pivoted to simplify
Embellisia planifunda	Alternaria planifunda	Alternaria								x	x						Uren et al 2016	Quercus montana	Quercus	EXTENSIVE data… I just pivoted to simplify
Alternaria arborescens	Alternaria arborescens	Alternaria			x						x	x					Wolfe et al. 2018	Alnus rubra surface-sterilized leaves	Alnus
Alternaria infectoria	Alternaria infectoria	Alternaria			x						x	x					Wolfe et al. 2018	Alnus rubra surface-sterilized leaves	Alnus
Alternaria sp.	NA	Alternaria			x						x	x					Wolfe et al. 2018	Alnus rubra surface-sterilized leaves	Alnus
Alternaria alternata	Alternaria alternata	Alternaria			x						x	x					Wolfe et al. 2018	Alnus rubra surface-sterilized leaves	Alnus
Amanita parcivolvata	Amanita parcivolvata	Amanita	SH523234.07FU_KP313585_reps		x					x	x						Guerreiro et al. 2018	surface-sterilized and nonsterilized senescent leaves and 1-year old litter of Fagus sylvatica	Fagus
Ambispora gerdemannii	Ambispora gerdemannii	Ambispora	AJ012111	89						x	x	x	x				Voriskova et al. 2013	leaves from Quercus petraea in Czech Republic (collected fresh litter for litterbag study)	Quercus
Amphisphaeriaceae sp	NA	Amphisphaeriaceae	SH025016.07FU_JN890204_reps_singleton		x					x	x						Guerreiro et al. 2018	surface-sterilized and nonsterilized senescent leaves and 1-year old litter of Fagus sylvatica	Fagus
Amphisphaeriaceae sp.	NA	Amphisphaeriaceae	FJ861386							x	x	x					Unteseher et al. 2013	leaves collected from Fagus sylvatica L. in Germany	Fagus
Angulisopora sp	NA	Angulisopora [sic] - Anguillospora?								x	x						Polishook, Bills, and Lodge 1996	rainforest in Puerto Rico	multiple
Angustimassarina acerina	Angustimassarina acerina	Angustimassarina	SH199051.07FU_KP899132_refs		x					x	x						Guerreiro et al. 2018	surface-sterilized and nonsterilized senescent leaves and 1-year old litter of Fagus sylvatica	Fagus
Anhellia nectandrae	Anhellia nectandrae	Anhellia	SH027823.07FU_UDB020915_refs_singleton		x					x	x						Guerreiro et al. 2018	surface-sterilized and nonsterilized senescent leaves and 1-year old litter of Fagus sylvatica	Fagus
Cryptodiaporthe vepris	Anisogramma vepris	Anisogramma	EU683070	94		x					x	x					Hirose et al. 2013	Camellia japonica leaves (similarity is %identity, not %query coverage, which is the only other Genbank measure given)	Camellia
Cryptodiaporthe vepris	Anisogramma vepris	Anisogramma	EU683070	96	x	x					x	x					Hirose et al. 2013	Camellia japonica leaves (similarity is %identity, not %query coverage, which is the only other Genbank measure given)	Camellia
Annulohypoxylon sp.	NA	Annulohypoxylon	AB669044	99	x					x	x	x					Osono et al. 2013	leaves collected from 94 tree species; the Genbank accessions are what was included but the identity is of the closest Genbank match (which is also included just not here); also the leaves were collected off the forest floor so they are categorized as decaying rather than fresh	multiple
Anthostomella pinea	Anthostomella pinea	Anthostomella								x	x						Uren et al 2016	Pseudotsuga menziesii	Pseudotsuga	EXTENSIVE data… I just pivoted to simplify
Anthostomella sp	NA	Anthostomella									x	x					Uren et al 2016	Tsuga canadensis	Tsuga	EXTENSIVE data… I just pivoted to simplify
Apiognomonia errabunda	Apiognomonia errabunda	Apiognomonia	SH207368.07FU_DQ313526_refs		x					x	x						Guerreiro et al. 2018	surface-sterilized and nonsterilized senescent leaves and 1-year old litter of Fagus sylvatica	Fagus
Apiognomonia sp.	NA	Apiognomonia	DQ313532		x						x	x					Unteseher et al. 2013	leaves collected from Fagus sylvatica L. in Germany	Fagus
Apiognomonia sp.	NA	Apiognomonia	DQ313532		x						x	x					Unteseher et al. 2013	leaves collected from Fagus sylvatica L. in Germany	Fagus
Apiognomonia sp.	NA	Apiognomonia	DQ313532		x						x	x					Unteseher et al. 2013	leaves collected from Fagus sylvatica L. in Germany	Fagus
Apiognomonia sp.	NA	Apiognomonia	DQ313532		x						x	x					Unteseher et al. 2013	leaves collected from Fagus sylvatica L. in Germany	Fagus
Apiognomonia errabunda	Apiognomonia errabunda	Apiognomonia	DQ313526		x						x	x					Unteseher et al. 2013	leaves collected from Fagus sylvatica L. in Germany	Fagus
Apiognomonia errabunda	Apiognomonia errabunda	Apiognomonia	AJ293875		x						x	x					Unteseher et al. 2013	leaves collected from Fagus sylvatica L. in Germany	Fagus
Apiognomonia sp.	NA	Apiognomonia	DQ313532		x						x	x					Unteseher et al. 2013	leaves collected from Fagus sylvatica L. in Germany	Fagus
Apiognomonia sp.	NA	Apiognomonia	DQ313532		x						x	x					Unteseher et al. 2013	leaves collected from Fagus sylvatica L. in Germany	Fagus
Apiognomonia sp.	NA	Apiognomonia	DQ313532		x						x	x					Unteseher et al. 2013	leaves collected from Fagus sylvatica L. in Germany	Fagus
Apiognomonia sp.	NA	Apiognomonia	DQ313532		x						x	x					Unteseher et al. 2013	leaves collected from Fagus sylvatica L. in Germany	Fagus
Apiognomonia sp.	NA	Apiognomonia	DQ313532		x						x	x					Unteseher et al. 2013	leaves collected from Fagus sylvatica L. in Germany	Fagus
Apiospora montagnei	Apiospora montagnei	Apiospora			x						x	x					Wolfe et al. 2018	Alnus rubra surface-sterilized leaves	Alnus
Trichosporon porosum	Apiotrichum porosum	Apiotrichum	AF414694	100						x	x	x	x				Voriskova et al. 2013	leaves from Quercus petraea in Czech Republic (collected fresh litter for litterbag study)	Quercus
Trichosporon lignicola	Apiotrichum lignicola	Apiotrichum	AF444482	99						x	x	x	x				Voriskova et al. 2013	leaves from Quercus petraea in Czech Republic (collected fresh litter for litterbag study)	Quercus
Apodus deciduus	Apodus deciduus	Apodus	SH193385.07FU_KJ508258_reps		x					x	x						Guerreiro et al. 2018	surface-sterilized and nonsterilized senescent leaves and 1-year old litter of Fagus sylvatica	Fagus
Aposphaeria sp	NA	Aposphaeria								x	x						Polishook, Bills, and Lodge 1996	rainforest in Puerto Rico	multiple
Arcicella	NA	Arcicella							x	x	x						Wolfe et al. 2019	Acer macrophyllum litter; in-stream decomposition study	Acer	bacteria
Ardhachandra cristaspora	Ardhachandra cristaspora	Ardhachandra								x	x						Bills & Polishook 1994	rainforest in Costa Rica	multiple
Rhinocladiella cristaspora	Ardhachandra cristaspora	Ardhachandra								x	x						Paulus et al. 2006	Australian tropical rainforest	multiple
Arthrinium	NA	Arthrinium				x			x		x		x	not explicit		x	Osono 1999	beech litter in Japan	Fagus
Arthrinium sp.	NA	Arthrinium			x	x			x	x	x						Osono 2002	beech litter in Japan	Fagus
Arthrinium	Arthrinium	Arthrinium									x		x				Osono 2006	Fagus, Swida	multiple
Arthrinium	Arthrinium	Arthrinium							x	x	x			- or NA		x	Osono 2006	Fagus litter	Fagus
Arthrinium sp.	NA	Arthrinium								x	x	not differentiated	not differentiated				Prakash 2015	12 different tree species in India	multiple
Arthrinium malaysianum	Arthrinium malaysianum	Arthrinium								x	x						Uren et al 2016	Picea glauca	Picea	EXTENSIVE data… I just pivoted to simplify
Arthrosporic hyphomycete	NA	Arthrosporic								x	x						Bills & Polishook 1994	rainforest in Costa Rica	multiple
Articulospora tetracladia	Articulospora tetracladia	Articulospora	KP234384.1	98				x			x						Mustonen et al 2016	Alnus incana litter	Alnus
Articulospora tetracladia	Articulospora tetracladia	Articulospora	KP234360.1	94				x			x						Mustonen et al 2016	Alnus incana litter	Alnus
Arxiella terrestris	Arxiella terrestris	Arxiella								x	x						Bills & Polishook 1994	rainforest in Costa Rica	multiple
Ascochyta pinodes	Ascochyta pinodes	Ascochyta	KP713857.1	95				x			x						Mustonen et al 2016	Alnus incana litter	Alnus
Ascochyta sp.	NA	Ascochyta				x			x		x	x	x	limited lignin		x	Osono 1999	beech litter in Japan	Fagus
Ascochyta sp.	NA	Ascochyta			x	x			x	x	x	x	x				Osono 2002	beech litter in Japan	Fagus
Ascochyta sp.	NA	Ascochyta			x	x			x	x	x						Osono 2002	beech litter in Japan	Fagus
Ascochyta	Ascochyta	Ascochyta									x	x	x				Osono 2006	Fagus	Fagus
Ascochyta fagi	-	Ascochyta			x						x	x					Tateno 2015	Fagus crenata cupules, leaves, twigs	Fagus
Ascochytula	Ascochytula	Ascochytula									x		x				Osono 2006	Halimione	Halimione
Ascomycota sp	NA	Ascomycota	SH203499.07FU_JQ765657_reps		x					x	x						Guerreiro et al. 2018	surface-sterilized and nonsterilized senescent leaves and 1-year old litter of Fagus sylvatica	Fagus
Ascomycota sp	NA	Ascomycota	SH220055.07FU_KF639790_reps		x					x	x						Guerreiro et al. 2018	surface-sterilized and nonsterilized senescent leaves and 1-year old litter of Fagus sylvatica	Fagus
Ascomycota sp	NA	Ascomycota	SH214420.07FU_EU687069_reps		x					x	x						Guerreiro et al. 2018	surface-sterilized and nonsterilized senescent leaves and 1-year old litter of Fagus sylvatica	Fagus
Ascomycota sp	NA	Ascomycota	SH202710.07FU_GU174321_reps		x					x	x						Guerreiro et al. 2018	surface-sterilized and nonsterilized senescent leaves and 1-year old litter of Fagus sylvatica	Fagus
Ascomycota sp	NA	Ascomycota	SH198658.07FU_FJ839638_reps		x					x	x						Guerreiro et al. 2018	surface-sterilized and nonsterilized senescent leaves and 1-year old litter of Fagus sylvatica	Fagus
Ascomycota sp	NA	Ascomycota	SH212640.07FU_HM136668_reps		x					x	x						Guerreiro et al. 2018	surface-sterilized and nonsterilized senescent leaves and 1-year old litter of Fagus sylvatica	Fagus
Ascomycota sp	NA	Ascomycota	SH199140.07FU_HE998753_reps		x					x	x						Guerreiro et al. 2018	surface-sterilized and nonsterilized senescent leaves and 1-year old litter of Fagus sylvatica	Fagus
Ascomycota sp	NA	Ascomycota	SH491312.07FU_KT161001_reps_singleton		x					x	x						Guerreiro et al. 2018	surface-sterilized and nonsterilized senescent leaves and 1-year old litter of Fagus sylvatica	Fagus
Ascomycota sp	NA	Ascomycota	SH195226.07FU_FJ235965_reps		x					x	x						Guerreiro et al. 2018	surface-sterilized and nonsterilized senescent leaves and 1-year old litter of Fagus sylvatica	Fagus
Ascomycota sp	NA	Ascomycota	SH184101.07FU_JF449460_reps		x					x	x						Guerreiro et al. 2018	surface-sterilized and nonsterilized senescent leaves and 1-year old litter of Fagus sylvatica	Fagus
Ascomycota sp	NA	Ascomycota	SH493889.07FU_KT160785_reps_singleton		x					x	x						Guerreiro et al. 2018	surface-sterilized and nonsterilized senescent leaves and 1-year old litter of Fagus sylvatica	Fagus
Ascomycota sp	NA	Ascomycota	SH525541.07FU_JX318035_reps		x					x	x						Guerreiro et al. 2018	surface-sterilized and nonsterilized senescent leaves and 1-year old litter of Fagus sylvatica	Fagus
Ascomycota sp	NA	Ascomycota	SH192114.07FU_GU817160_reps		x					x	x						Guerreiro et al. 2018	surface-sterilized and nonsterilized senescent leaves and 1-year old litter of Fagus sylvatica	Fagus
Ascomycota sp	NA	Ascomycota	SH497164.07FU_KT161086_reps_singleton		x					x	x						Guerreiro et al. 2018	surface-sterilized and nonsterilized senescent leaves and 1-year old litter of Fagus sylvatica	Fagus
Ascomycota sp	NA	Ascomycota	SH202788.07FU_AM999562_reps		x					x	x						Guerreiro et al. 2018	surface-sterilized and nonsterilized senescent leaves and 1-year old litter of Fagus sylvatica	Fagus
Ascomycota sp	NA	Ascomycota	SH203497.07FU_HQ115698_reps		x					x	x						Guerreiro et al. 2018	surface-sterilized and nonsterilized senescent leaves and 1-year old litter of Fagus sylvatica	Fagus
Ascomycota sp	NA	Ascomycota	SH017861.07FU_FR682262_reps_singleton		x					x	x						Guerreiro et al. 2018	surface-sterilized and nonsterilized senescent leaves and 1-year old litter of Fagus sylvatica	Fagus
Ascomycota sp	NA	Ascomycota	SH195223.07FU_AF502859_reps		x					x	x						Guerreiro et al. 2018	surface-sterilized and nonsterilized senescent leaves and 1-year old litter of Fagus sylvatica	Fagus
Ascomycota sp	NA	Ascomycota	SH495045.07FU_KT160619_reps_singleton		x					x	x						Guerreiro et al. 2018	surface-sterilized and nonsterilized senescent leaves and 1-year old litter of Fagus sylvatica	Fagus
Ascomycota sp	NA	Ascomycota	SH184178.07FU_GU909953_reps		x					x	x						Guerreiro et al. 2018	surface-sterilized and nonsterilized senescent leaves and 1-year old litter of Fagus sylvatica	Fagus
Ascomycota sp	NA	Ascomycota	SH198665.07FU_DQ979774_reps		x					x	x						Guerreiro et al. 2018	surface-sterilized and nonsterilized senescent leaves and 1-year old litter of Fagus sylvatica	Fagus
Ascomycota sp	NA	Ascomycota	SH491338.07FU_KP899396_reps_singleton		x					x	x						Guerreiro et al. 2018	surface-sterilized and nonsterilized senescent leaves and 1-year old litter of Fagus sylvatica	Fagus
Ascomycota sp	NA	Ascomycota	SH026325.07FU_EU563511_reps_singleton		x					x	x						Guerreiro et al. 2018	surface-sterilized and nonsterilized senescent leaves and 1-year old litter of Fagus sylvatica	Fagus
Ascomycota sp	NA	Ascomycota	SH487953.07FU_KT161109_reps_singleton		x					x	x						Guerreiro et al. 2018	surface-sterilized and nonsterilized senescent leaves and 1-year old litter of Fagus sylvatica	Fagus
Ascomycota sp	NA	Ascomycota	SH493889.07FU_KT160785_reps_singleton		x					x	x						Guerreiro et al. 2018	surface-sterilized and nonsterilized senescent leaves and 1-year old litter of Fagus sylvatica	Fagus
Ascomycota sp	NA	Ascomycota	SH195223.07FU_AF502859_reps		x					x	x						Guerreiro et al. 2018	surface-sterilized and nonsterilized senescent leaves and 1-year old litter of Fagus sylvatica	Fagus
Ascomycota sp	NA	Ascomycota	SH194394.07FU_FR773357_reps		x					x	x						Guerreiro et al. 2018	surface-sterilized and nonsterilized senescent leaves and 1-year old litter of Fagus sylvatica	Fagus
Ascomycota sp	NA	Ascomycota	SH199140.07FU_HE998753_reps		x					x	x						Guerreiro et al. 2018	surface-sterilized and nonsterilized senescent leaves and 1-year old litter of Fagus sylvatica	Fagus
Ascomycota sp	NA	Ascomycota	SH006557.07FU_AY969434_reps_singleton		x					x	x						Guerreiro et al. 2018	surface-sterilized and nonsterilized senescent leaves and 1-year old litter of Fagus sylvatica	Fagus
Ascomycota sp	NA	Ascomycota	SH206130.07FU_FJ266738_reps		x					x	x						Guerreiro et al. 2018	surface-sterilized and nonsterilized senescent leaves and 1-year old litter of Fagus sylvatica	Fagus
Ascomycota sp	NA	Ascomycota	SH026897.07FU_AM901898_reps_singleton		x					x	x						Guerreiro et al. 2018	surface-sterilized and nonsterilized senescent leaves and 1-year old litter of Fagus sylvatica	Fagus
Ascomycota sp	NA	Ascomycota	SH207356.07FU_JX999054_reps		x					x	x						Guerreiro et al. 2018	surface-sterilized and nonsterilized senescent leaves and 1-year old litter of Fagus sylvatica	Fagus
Ascomycota	Ascomycota	Ascomycota					x			x	x	x					Uren et al 2016		multiple	EXTENSIVE data… I just pivoted to simplify
Ascorhizoctonia sp	NA	Ascorhizoctonia									x	x					Uren et al 2016	Juniperus deppeana	Juniperus	EXTENSIVE data… I just pivoted to simplify
Sordaria humana	Asordaria humana	Asordaria			x						x	x					Wolfe et al. 2018	Alnus rubra surface-sterilized leaves	Alnus
Aspergillus niger	Aspergillus niger	Aspergillus	HM537078	99.8		x					x	x	x	x (showed decomposing ability)		x	He et al. 2012	Cinnamomum camphora leaves (senescent, surface-sterilized)	Cinnamomum
Aspergillus sp.	NA	Aspergillus	HM537074	99.7		x					x	x	x	x (showed decomposing ability)		x	He et al. 2012	Cinnamomum camphora leaves (senescent, surface-sterilized)	Cinnamomum
Aspergillus sp.	NA	Aspergillus	HM537058	99.8		x					x	x	x	x (showed decomposing ability)		x	He et al. 2012	Cinnamomum camphora leaves (senescent, surface-sterilized)	Cinnamomum
Aspergillus ﬂavus	NA	Aspergillus	HM537039	99.8		x					x	x	x	x (showed decomposing ability)		x	He et al. 2012	Cinnamomum camphora leaves (senescent, surface-sterilized)	Cinnamomum
Aspergillus ochraceus	Aspergillus ochraceus	Aspergillus			x						x	x					Murugaiyan 2015	Avicennia officinalis	Avicennia
Aspergillus	NA	Aspergillus								x	x						Polishook, Bills, and Lodge 1996	rainforest in Puerto Rico	multiple
Aspergillus fiavus	NA	Aspergillus								x	x						Polishook, Bills, and Lodge 1996	rainforest in Puerto Rico	multiple
Aspergillus niger	NA	Aspergillus							x		x	x					Przybyl 2008	freshly-fallen Picea abies (L.) Karst. needles	Picea
Aspergillus spp.	NA	Aspergillus			x						x			x	x	x	Szink et al 2016	Quercus gambelii	Quercus
Aspergillus sp.	NA	Aspergillus	JX160053		x						x	x					Unteseher et al. 2013	leaves collected from Fagus sylvatica L. in Germany	Fagus
Aspergillus heteromorphus	Aspergillus heteromorphus	Aspergillus					x				x						Uren et al 2016	Quercus montana	Quercus	EXTENSIVE data… I just pivoted to simplify
Aspergillus fumisynnematus	Aspergillus fumisynnematus	Aspergillus								x	x						Uren et al 2016	Salix pulchra	Salix	EXTENSIVE data… I just pivoted to simplify
Aspergillus monodii	Aspergillus monodii	Aspergillus									x	x					Uren et al 2016		multiple	EXTENSIVE data… I just pivoted to simplify
Aspergillus ochraceus	Aspergillus ochraceus	Aspergillus									x	x					Uren et al 2016	Picea glauca	Picea	EXTENSIVE data… I just pivoted to simplify
Aspergillus hiratsukae	Aspergillus hiratsukae	Aspergillus			x						x	x					Wolfe et al. 2018	Alnus rubra surface-sterilized leaves	Alnus
Asterina sp.	NA	Asterina								x	x						Paulus et al. 2006	Australian tropical rainforest	multiple
Asteroma alneum	Asteroma alneum	Asteroma			x						x	x					Wolfe et al. 2018	Alnus rubra surface-sterilized leaves	Alnus
Asticcacaulis	NA	Asticcacaulis							x	x	x						Wolfe et al. 2019	Acer macrophyllum litter; in-stream decomposition study	Acer	bacteria
Athelia epiphylla	Athelia epiphylla	Athelia	SH180230.07FU_U85792_reps		x					x	x						Guerreiro et al. 2018	surface-sterilized and nonsterilized senescent leaves and 1-year old litter of Fagus sylvatica	Fagus
Athelia pyriformis	Athelia pyriformis	Athelia	SH018748.07FU_EU118605_reps_singleton		x					x	x						Guerreiro et al. 2018	surface-sterilized and nonsterilized senescent leaves and 1-year old litter of Fagus sylvatica	Fagus
Athelia bombacina	Athelia bombacina	Athelia	DQ449026	86						x	x	x	x				Voriskova et al. 2013	leaves from Quercus petraea in Czech Republic (collected fresh litter for litterbag study)	Quercus
Atheliaceae sp	NA	Atheliaceae	SH180229.07FU_JN889722_reps		x					x	x						Guerreiro et al. 2018	surface-sterilized and nonsterilized senescent leaves and 1-year old litter of Fagus sylvatica	Fagus
Atheliaceae sp	NA	Atheliaceae	SH201265.07FU_KF617513_reps		x					x	x						Guerreiro et al. 2018	surface-sterilized and nonsterilized senescent leaves and 1-year old litter of Fagus sylvatica	Fagus
Aureimonas	NA	Aureimonas							x	x	x						Wolfe et al. 2019	Acer macrophyllum litter; in-stream decomposition study	Acer	bacteria
Aureobasidium pullulans	Aureobasidium pullulans	Aureobasidium								x	x	x					Garcia-Lavina 2016	Eugenia uruguayensis litter	Eugenia
Aureobasidium sp	NA	Aureobasidium	SH014201.07FU_KF800543_reps_singleton		x					x	x						Guerreiro et al. 2018	surface-sterilized and nonsterilized senescent leaves and 1-year old litter of Fagus sylvatica	Fagus
Aureobasidium sp	NA	Aureobasidium							x	x	x			- or NA		x	Osono 2006	Fagus litter	Fagus
Aureobasidium	Aureobasidium	Aureobasidium									x	x	x				Osono 2006	Abies, Pinus, Acer, Betula, Corylus, Ilex, Populus, Quercus, Swida	multiple
Aureobasidium pullulans	Aureobasidium pullulans	Aureobasidium			x						x		x				Osono 2008	Camellia japonica leaves (temporal study; culture-based)	Camellia
Aureobasidium sp	NA	Aureobasidium								x	x						Polishook, Bills, and Lodge 1996	rainforest in Puerto Rico	multiple
Aureobasidium pullulans	Aureobasidium pullulans	Aureobasidium							x		x	x					Przybyl 2008	freshly-fallen Picea abies (L.) Karst. needles	Picea
Aureobasidium sp.	NA	Aureobasidium	HQ702514							x	x	x					Unteseher et al. 2013	leaves collected from Fagus sylvatica L. in Germany	Fagus
Aureobasidium sp.	NA	Aureobasidium	HQ702514							x	x	x					Unteseher et al. 2013	leaves collected from Fagus sylvatica L. in Germany	Fagus
Aureobasidium pullulans	Aureobasidium pullulans	Aureobasidium	GU062250	100						x	x	x	x				Voriskova et al. 2013	leaves from Quercus petraea in Czech Republic (collected fresh litter for litterbag study)	Quercus
Aureobasidium pullulans	Aureobasidium pullulans	Aureobasidium			x						x	x					Wolfe et al. 2018	Alnus rubra surface-sterilized leaves	Alnus
Auriculariales sp	NA	Auriculariales	SH209810.07FU_AM901908_reps		x					x	x						Guerreiro et al. 2018	surface-sterilized and nonsterilized senescent leaves and 1-year old litter of Fagus sylvatica	Fagus
Auriculariales sp	NA	Auriculariales	SH209159.07FU_JF449848_reps		x					x	x						Guerreiro et al. 2018	surface-sterilized and nonsterilized senescent leaves and 1-year old litter of Fagus sylvatica	Fagus
Auxarthron sp.	NA	Auxarthron								x	x						Paulus et al. 2006	Australian tropical rainforest	multiple
Bacidia caligans	Bacidia caligans	Bacidia	SH213712.07FU_JN972444_reps		x					x	x						Guerreiro et al. 2018	surface-sterilized and nonsterilized senescent leaves and 1-year old litter of Fagus sylvatica	Fagus
Bacteriovorax	NA	Bacteriovorax							x	x	x						Wolfe et al. 2019	Acer macrophyllum litter; in-stream decomposition study	Acer	bacteria
Bahusutrabeeja bunyensis	-	Bahusutrabeeja								x	x						Paulus et al. 2006	Australian tropical rainforest	multiple
Bartalinia robillardoides	Bartalinia robillardoides	Bartalinia								x	x	x					Garcia-Lavina 2016	Eugenia uruguayensis litter	Eugenia
Basidiomycetes sp.	NA	Basidiomycetes	HM537049	87.8		x					x	x	x	x (showed decomposing ability)		x	He et al. 2012	Cinnamomum camphora leaves (senescent, surface-sterilized)	Cinnamomum
Basidiomycota sp	NA	Basidiomycota	SH484293.07FU_GU328521_reps_singleton		x					x	x						Guerreiro et al. 2018	surface-sterilized and nonsterilized senescent leaves and 1-year old litter of Fagus sylvatica	Fagus
Basidiomycota sp	NA	Basidiomycota	SH025567.07FU_HM589280_reps_singleton		x					x	x						Guerreiro et al. 2018	surface-sterilized and nonsterilized senescent leaves and 1-year old litter of Fagus sylvatica	Fagus
Basidiomycota sp	NA	Basidiomycota	SH493947.07FU_HG937117_reps_singleton		x					x	x						Guerreiro et al. 2018	surface-sterilized and nonsterilized senescent leaves and 1-year old litter of Fagus sylvatica	Fagus
Basidiomycota sp	NA	Basidiomycota	SH029161.07FU_JX999053_reps_singleton		x					x	x						Guerreiro et al. 2018	surface-sterilized and nonsterilized senescent leaves and 1-year old litter of Fagus sylvatica	Fagus
Basidiomycota sp	NA	Basidiomycota	SH198556.07FU_AY970198_reps		x					x	x						Guerreiro et al. 2018	surface-sterilized and nonsterilized senescent leaves and 1-year old litter of Fagus sylvatica	Fagus
Basidiomycota sp	NA	Basidiomycota	SH495182.07FU_KT161111_reps_singleton		x					x	x						Guerreiro et al. 2018	surface-sterilized and nonsterilized senescent leaves and 1-year old litter of Fagus sylvatica	Fagus
Basidiomycota sp	NA	Basidiomycota	SH493869.07FU_KT161129_reps_singleton		x					x	x						Guerreiro et al. 2018	surface-sterilized and nonsterilized senescent leaves and 1-year old litter of Fagus sylvatica	Fagus
Beauveria pseudobassiana	Beauveria pseudobassiana	Beauveria	SH287579.07FU_HQ880792_refs		x					x	x						Guerreiro et al. 2018	surface-sterilized and nonsterilized senescent leaves and 1-year old litter of Fagus sylvatica	Fagus
Beauveria sp.	NA	Beauveria	JX149538							x	x	x					Unteseher et al. 2013	leaves collected from Fagus sylvatica L. in Germany	Fagus
Bellilinea	NA	Bellilinea							x	x	x						Wolfe et al. 2019	Acer macrophyllum litter; in-stream decomposition study	Acer	bacteria
Beltrania rhombica	Beltrania rhombica	Beltrania								x	x						Bills & Polishook 1994	rainforest in Costa Rica	multiple
Beltrania rhombica	Beltrania rhombica	Beltrania								x	x	x					Garcia-Lavina 2016	Eugenia uruguayensis litter	Eugenia
Beltrania rhombica	Beltrania rhombica	Beltrania								x	x						Paulus et al. 2006	Australian tropical rainforest	multiple
Beltrania concurvispora	NA	Beltrania								x	x						Paulus et al. 2006	Australian tropical rainforest	multiple
Beltrania sp. a	NA	Beltrania								x	x						Paulus et al. 2006	Australian tropical rainforest	multiple
Beltrania rhombica	Beltrania rhombica	Beltrania								x	x						Polishook, Bills, and Lodge 1996	rainforest in Puerto Rico	multiple
Beltraniella sp. *	NA	Beltraniella								x	x	x					Garcia-Lavina 2016	Eugenia uruguayensis litter	Eugenia
Beltraniella portoricensis	Beltraniella portoricensis	Beltraniella								x	x	x					Garcia-Lavina 2016	Eugenia uruguayensis litter	Eugenia
Beltraniella portoricensis	Beltraniella portoricensis	Beltraniella								x	x						Paulus et al. 2006	Australian tropical rainforest	multiple
Beltraniella portoricensis	Beltraniella portoricensis	Beltraniella								x	x						Polishook, Bills, and Lodge 1996	rainforest in Puerto Rico	multiple
Beltraniella sp	NA	Beltraniella								x	x						Uren et al 2016	Kalmia latifolia	Kalmia	EXTENSIVE data… I just pivoted to simplify
Bensingtonia sp	NA	Bensingtonia	SH201567.07FU_AF444671_reps		x					x	x						Guerreiro et al. 2018	surface-sterilized and nonsterilized senescent leaves and 1-year old litter of Fagus sylvatica	Fagus
Bensingtonia	Bensingtonia	Bensingtonia							x	x	x						Wolfe et al. 2019	Acer macrophyllum litter; in-stream decomposition study	Acer
Bionectriaceae sp	NA	Bionectriaceae	SH211202.07FU_UDB004163_reps		x					x	x						Guerreiro et al. 2018	surface-sterilized and nonsterilized senescent leaves and 1-year old litter of Fagus sylvatica	Fagus
Biscogniauxia sp.	NA	Biscogniauxia	AB686647	98	x					x	x	x					Osono et al. 2013	leaves collected from 94 tree species; the Genbank accessions are what was included but the identity is of the closest Genbank match (which is also included just not here); also the leaves were collected off the forest floor so they are categorized as decaying rather than fresh	multiple
Biscogniauxia mediterranea	Biscogniauxia mediterranea	Biscogniauxia	FN548169		x						x	x					Unteseher et al. 2013	leaves collected from Fagus sylvatica L. in Germany	Fagus
Bisporella citrina	Bisporella citrina	Bisporella	EU940087	94		x					x	x					Hirose et al. 2013	Camellia japonica leaves (similarity is %identity, not %query coverage, which is the only other Genbank measure given)	Camellia
Bjerkandera sp	NA	Bjerkandera	SH015667.07FU_DQ278948_reps_singleton		x					x	x						Guerreiro et al. 2018	surface-sterilized and nonsterilized senescent leaves and 1-year old litter of Fagus sylvatica	Fagus
Bjerkandera sp.	NA	Bjerkandera	HM537062	99.5		x					x	x	x	x (showed decomposing ability)		x	He et al. 2012	Cinnamomum camphora leaves (senescent, surface-sterilized)	Cinnamomum
Blastomyces dermatitidis	Blastomyces dermatitidis	Blastomyces								x	x	x					Garcia-Lavina 2016	Eugenia uruguayensis litter	Eugenia
Boeremia noackiana	Boeremia noackiana	Boeremia	SH345962.07FU_GU237720_refs		x					x	x						Guerreiro et al. 2018	surface-sterilized and nonsterilized senescent leaves and 1-year old litter of Fagus sylvatica	Fagus
Phoma exigua	Boeremia exigua	Boeremia	FJ903360.1	99				x			x						Mustonen et al 2016	Alnus incana litter	Alnus
Phoma exigua	Boeremia exigua	Boeremia	EU343168.1	99				x			x						Mustonen et al 2016	Alnus incana litter	Alnus
Phoma exigua	Boeremia exigua	Boeremia	FJ903360.2	99				x			x						Mustonen et al 2016	Alnus incana litter	Alnus
Boeremia exigua	Boeremia exigua	Boeremia			x						x	x					Wolfe et al. 2018	Alnus rubra surface-sterilized leaves	Alnus
Boeremia exigua	Boeremia exigua	Boeremia			x						x	x					Wolfe et al. 2018	Alnus rubra surface-sterilized leaves	Alnus
Boletales sp	NA	Boletales	SH182658.07FU_AJ555526_reps		x					x	x						Guerreiro et al. 2018	surface-sterilized and nonsterilized senescent leaves and 1-year old litter of Fagus sylvatica	Fagus
Boliniaceae	-	Boliniaceae					x				x						Uren et al 2016	Juniperus deppeana	Juniperus	EXTENSIVE data… I just pivoted to simplify
Botryobasidium laeve	Botryobasidium laeve	Botryobasidium	SH457434.07FU_UDB016395_refs_singleton		x					x	x						Guerreiro et al. 2018	surface-sterilized and nonsterilized senescent leaves and 1-year old litter of Fagus sylvatica	Fagus
Botryosphaeria sp.	NA	Botryosphaeria	HM537073	99.5		x					x	x	x	x (showed decomposing ability)		x	He et al. 2012	Cinnamomum camphora leaves (senescent, surface-sterilized)	Cinnamomum
Botryosphaeria-like sp.	NA	Botryosphaeria								x	x						Paulus et al. 2006	Australian tropical rainforest	multiple
Botryosphaeria sp B	NA	Botryosphaeria								x	x						Polishook, Bills, and Lodge 1996	rainforest in Puerto Rico	multiple
Botryosphaeria sp A	NA	Botryosphaeria								x	x						Polishook, Bills, and Lodge 1996	rainforest in Puerto Rico	multiple
Botryosphaeria stevensii	Botryosphaeria stevensii	Botryosphaeria			x						x	x					Wolfe et al. 2018	Alnus rubra surface-sterilized leaves	Alnus
Botryosphaeriaceae sp.	NA	Botryosphaeriaceae	HM537046	92.1		x					x	x	x	x (showed decomposing ability)		x	He et al. 2012	Cinnamomum camphora leaves (senescent, surface-sterilized)	Cinnamomum
Botryosphaeriales sp	NA	Botryosphaeriales	SH207651.07FU_JF449510_reps		x					x	x						Guerreiro et al. 2018	surface-sterilized and nonsterilized senescent leaves and 1-year old litter of Fagus sylvatica	Fagus
Botryosporium longibrachiatum	Botryosporium longibrachiatum	Botryosporium								x	x						Polishook, Bills, and Lodge 1996	rainforest in Puerto Rico	multiple
Botryotinia fuckeliana	Botryotinia fuckeliana	Botryotinia	KF859924.1	99				x			x						Mustonen et al 2016	Alnus incana litter	Alnus
Chaetomium murorum	Botryotrichum murorum	Botryotrichum	HM537056	100		x					x	x	x	x (showed decomposing ability)		x	He et al. 2012	Cinnamomum camphora leaves (senescent, surface-sterilized)	Cinnamomum
Botryotrichum sp	NA	Botryotrichum								x	x						Polishook, Bills, and Lodge 1996	rainforest in Puerto Rico	multiple
Botrytis caroliniana	Botrytis caroliniana	Botrytis	SH177344.07FU_KC171350_refs		x					x	x						Guerreiro et al. 2018	surface-sterilized and nonsterilized senescent leaves and 1-year old litter of Fagus sylvatica	Fagus
Botrytis cinerea	Botrytis cinerea	Botrytis							x		x	x					Przybyl 2008	freshly-fallen Picea abies (L.) Karst. needles	Picea
Botrytis spp.	NA	Botrytis			x						x			x		x	Szink et al 2016	Quercus gambelii	Quercus
Botrytis cinerea	Botrytis cinerea	Botrytis			x						x	x					Wolfe et al. 2018	Alnus rubra surface-sterilized leaves	Alnus
Brevicellicium	Brevicellicium	Brevicellicium							x	x	x						Wolfe et al. 2019	Acer macrophyllum litter; in-stream decomposition study	Acer
Brooksia tropicalis	Brooksia tropicalis	Brooksia								x	x						Paulus et al. 2006	Australian tropical rainforest	multiple
Brycekendrickomyces acaciae	Brycekendrickomyces acaciae	Brycekendrickomyces	FJ839641	99	x						x	x					Hirose et al. 2013	Camellia japonica leaves (similarity is %identity, not %query coverage, which is the only other Genbank measure given)	Camellia
Buckleyzyma aurantiaca	Buckleyzyma aurantiaca	Buckleyzyma	SH207116.07FU_AF444538_refs		x					x	x						Guerreiro et al. 2018	surface-sterilized and nonsterilized senescent leaves and 1-year old litter of Fagus sylvatica	Fagus
Bullera globospora	NA	Bullera	SH203799.07FU_AF444407_refs		x					x	x						Guerreiro et al. 2018	surface-sterilized and nonsterilized senescent leaves and 1-year old litter of Fagus sylvatica	Fagus
Bulleromyces albus	Bulleromyces albus	Bulleromyces	SH215453.07FU_AF444662_refs		x					x	x						Guerreiro et al. 2018	surface-sterilized and nonsterilized senescent leaves and 1-year old litter of Fagus sylvatica	Fagus
Buttiauxella	NA	Buttiauxella							x	x	x						Wolfe et al. 2019	Acer macrophyllum litter; in-stream decomposition study	Acer	bacteria
Byssoloma leucoblepharum	Byssoloma leucoblepharum	Byssoloma	AY756317	96	x						x	x					Hirose et al. 2013	Camellia japonica leaves (similarity is %identity, not %query coverage, which is the only other Genbank measure given)	Camellia
Calonectria insularis	-	Calonectria								x	x	x					Garcia-Lavina 2016	Eugenia uruguayensis litter	Eugenia
Camarographium koreanum	Camarographium koreanum	Camarographium	JQ044451	96	x						x	x					Hirose et al. 2013	Camellia japonica leaves (similarity is %identity, not %query coverage, which is the only other Genbank measure given)	Camellia
Cyphellophora hylomeconis	Camptophora hylomeconis	Camptophora	EU035415	97	x						x	x					Hirose et al. 2013	Camellia japonica leaves (similarity is %identity, not %query coverage, which is the only other Genbank measure given)	Camellia
Candelariella corallizoides	Candelariella corallizoides	Candelariella	EF535176	97						x	x	x	x				Voriskova et al. 2013	leaves from Quercus petraea in Czech Republic (collected fresh litter for litterbag study)	Quercus
Candida parapsilosis	Candida parapsilosis	Candida	SH197714.07FU_AY939798_refs		x					x	x						Guerreiro et al. 2018	surface-sterilized and nonsterilized senescent leaves and 1-year old litter of Fagus sylvatica	Fagus
Candida pseudointermedia	Candida pseudointermedia	Candida	FJ986609	99	x						x	x					Hirose et al. 2013	Camellia japonica leaves (similarity is %identity, not %query coverage, which is the only other Genbank measure given)	Camellia
Capnobotryella sp	NA	Capnobotryella	SH192614.07FU_AY559336_reps		x					x	x						Guerreiro et al. 2018	surface-sterilized and nonsterilized senescent leaves and 1-year old litter of Fagus sylvatica	Fagus
Capnodiales sp	NA	Capnodiales	SH468697.07FU_GU122904_reps_singleton		x					x	x						Guerreiro et al. 2018	surface-sterilized and nonsterilized senescent leaves and 1-year old litter of Fagus sylvatica	Fagus
Capnodiales sp	NA	Capnodiales	SH020134.07FU_JF449464_reps_singleton		x					x	x						Guerreiro et al. 2018	surface-sterilized and nonsterilized senescent leaves and 1-year old litter of Fagus sylvatica	Fagus
Capnodiales sp	NA	Capnodiales	SH192617.07FU_AY559330_reps		x					x	x						Guerreiro et al. 2018	surface-sterilized and nonsterilized senescent leaves and 1-year old litter of Fagus sylvatica	Fagus
Capnodiales sp	NA	Capnodiales	SH012374.07FU_JF691106_reps_singleton		x					x	x						Guerreiro et al. 2018	surface-sterilized and nonsterilized senescent leaves and 1-year old litter of Fagus sylvatica	Fagus
Capnodiales sp	NA	Capnodiales	SH497168.07FU_LT547768_reps_singleton		x					x	x						Guerreiro et al. 2018	surface-sterilized and nonsterilized senescent leaves and 1-year old litter of Fagus sylvatica	Fagus
Capnodiales	Capnodiales	Capnodiales					x			x	x						Uren et al 2016		multiple	EXTENSIVE data… I just pivoted to simplify
Catenosubulispora sp.	NA	Catenosubulispora								x	x						Paulus et al. 2006	Australian tropical rainforest	multiple
Cellvibrio	NA	Cellvibrio							x	x	x						Wolfe et al. 2019	Acer macrophyllum litter; in-stream decomposition study	Acer	bacteria
Cenangium	Cenangium	Cenangium									x	x					Osono 2006	Pinus	Pinus
Cephalosporiopsis sp.1	NA	Cephalosporiopsis								x	x						Paulus et al. 2006	Australian tropical rainforest	multiple
Cephalosporiopsis sp. 2	NA	Cephalosporiopsis								x	x						Paulus et al. 2006	Australian tropical rainforest	multiple
Cephalothecaceae sp	NA	Cephalothecaceae	SH211287.07FU_HQ414606_reps		x					x	x						Guerreiro et al. 2018	surface-sterilized and nonsterilized senescent leaves and 1-year old litter of Fagus sylvatica	Fagus
Ceramothyrium carniolicum	Ceramothyrium carniolicum	Ceramothyrium	FJ358232	97	x						x	x					Hirose et al. 2013	Camellia japonica leaves (similarity is %identity, not %query coverage, which is the only other Genbank measure given)	Camellia
Ceratobasidiaceae sp	NA	Ceratobasidiaceae	SH015961.07FU_JF449604_reps_singleton		x					x	x						Guerreiro et al. 2018	surface-sterilized and nonsterilized senescent leaves and 1-year old litter of Fagus sylvatica	Fagus
Ceratobasidiaceae sp	NA	Ceratobasidiaceae	SH185437.07FU_KF386033_reps		x					x	x						Guerreiro et al. 2018	surface-sterilized and nonsterilized senescent leaves and 1-year old litter of Fagus sylvatica	Fagus
Ceratobasidiaceae sp	NA	Ceratobasidiaceae	SH015961.07FU_JF449604_reps_singleton		x					x	x						Guerreiro et al. 2018	surface-sterilized and nonsterilized senescent leaves and 1-year old litter of Fagus sylvatica	Fagus
Ceratobasidiaceae sp	NA	Ceratobasidiaceae	SH196459.07FU_AJ419931_refs		x					x	x						Guerreiro et al. 2018	surface-sterilized and nonsterilized senescent leaves and 1-year old litter of Fagus sylvatica	Fagus
Ceratobasidiaceae sp	NA	Ceratobasidiaceae	SH187170.07FU_KC966210_reps		x					x	x						Guerreiro et al. 2018	surface-sterilized and nonsterilized senescent leaves and 1-year old litter of Fagus sylvatica	Fagus
Ceratobasidium sp	NA	Ceratobasidium	SH185445.07FU_JF449653_reps		x					x	x						Guerreiro et al. 2018	surface-sterilized and nonsterilized senescent leaves and 1-year old litter of Fagus sylvatica	Fagus
Ceratocystis sp.	NA	Ceratocystis								x	x	x					Garcia-Lavina 2016	Eugenia uruguayensis litter	Eugenia
Cercophora samala	Cercophora samala	Cercophora								x	x	x					Garcia-Lavina 2016	Eugenia uruguayensis litter	Eugenia
Cercospora sp.	NA	Cercospora								x	x	not differentiated	not differentiated				Prakash 2015	12 different tree species in India	multiple
Ceriporia sp.	NA	Ceriporia								x	x	x					Hagiwara 2015	Betula ermanii leaves	Betula
Ceriporiopsis gilvescens	Ceriporiopsis gilvescens	Ceriporiopsis	SH192449.07FU_EU546104_reps		x					x	x						Guerreiro et al. 2018	surface-sterilized and nonsterilized senescent leaves and 1-year old litter of Fagus sylvatica	Fagus
Cerrena sp.	NA	Cerrena	HM537047	99.8		x					x	x	x	x (showed decomposing ability)		x	He et al. 2012	Cinnamomum camphora leaves (senescent, surface-sterilized)	Cinnamomum
Ceuthospora sp A	NA	Ceuthospora								x	x						Polishook, Bills, and Lodge 1996	rainforest in Puerto Rico	multiple
Ceuthospora sp B	NA	Ceuthospora								x	x						Polishook, Bills, and Lodge 1996	rainforest in Puerto Rico	multiple
Ceuthospora pinastri	Ceuthospora pinastri	Ceuthospora	FR717225						x		x	x		x (showed decomposing ability - enzyme production and mass loss)	saprotroph according to lit (Table 1)	x	Zifcakova 2011	Picea abies surface-sterilized needles	Picea
Chaetomium jatrophae	Chaetomium jatrophae	Chaetomium	SH195321.07FU_JQ246354_reps		x					x	x						Guerreiro et al. 2018	surface-sterilized and nonsterilized senescent leaves and 1-year old litter of Fagus sylvatica	Fagus
Chaetomium sp.	NA	Chaetomium	HM537072	99		x					x	x	x	x (showed decomposing ability)		x	He et al. 2012	Cinnamomum camphora leaves (senescent, surface-sterilized)	Cinnamomum
Chaetomium sp.	NA	Chaetomium								x	x	not differentiated	not differentiated				Prakash 2015	12 different tree species in India	multiple
Chaetomium sp.	NA	Chaetomium			x						x	x					Tateno 2015	Fagus crenata cupules, leaves, twigs	Fagus
Chaetomium sp.	NA	Chaetomium	FN548164		x						x	x					Unteseher et al. 2013	leaves collected from Fagus sylvatica L. in Germany	Fagus
Chaetomium sp	NA	Chaetomium					x			x	x	x					Uren et al 2016		multiple	EXTENSIVE data… I just pivoted to simplify
Chaetomium sp.	NA	Chaetomium			x						x	x					Wolfe et al. 2018	Alnus rubra surface-sterilized leaves	Alnus
Chaetophoma sp.	NA	Chaetophoma								x	x						Bills & Polishook 1994	rainforest in Costa Rica	multiple
Chaetophoma sp	NA	Chaetophoma								x	x						Polishook, Bills, and Lodge 1996	rainforest in Puerto Rico	multiple
Chaetopsina fulva	Chaetopsina fulva	Chaetopsina								x	x						Paulus et al. 2006	Australian tropical rainforest	multiple
Chaetopsina fulva	Chaetopsina fulva	Chaetopsina								x	x						Polishook, Bills, and Lodge 1996	rainforest in Puerto Rico	multiple
Chaetopsina sp A	NA	Chaetopsina								x	x						Polishook, Bills, and Lodge 1996	rainforest in Puerto Rico	multiple
Chaetopsina sp B	NA	Chaetopsina								x	x						Polishook, Bills, and Lodge 1996	rainforest in Puerto Rico	multiple
Chaetopsina sp C	NA	Chaetopsina								x	x						Polishook, Bills, and Lodge 1996	rainforest in Puerto Rico	multiple
Chaetospermum cameum	NA	Chaetospermum								x	x						Bills & Polishook 1994	rainforest in Costa Rica	multiple
Chaetospermum sp.	NA	Chaetospermum								x	x						Paulus et al. 2006	Australian tropical rainforest	multiple
Chaetosphaeriales	Chaetosphaeriales	Chaetosphaeriales								x	x						Uren et al 2016	Quercus inopina	Quercus	EXTENSIVE data… I just pivoted to simplify
Chaetosticta sp.	NA	Chaetosticta								x	x						Bills & Polishook 1994	rainforest in Costa Rica	multiple
Chaetosticta sp B	NA	Chaetosticta								x	x						Polishook, Bills, and Lodge 1996	rainforest in Puerto Rico	multiple
Chaetosticta sp A	NA	Chaetosticta								x	x						Polishook, Bills, and Lodge 1996	rainforest in Puerto Rico	multiple
Chaetothyriales sp	NA	Chaetothyriales	SH008222.07FU_KC978007_reps_singleton		x					x	x						Guerreiro et al. 2018	surface-sterilized and nonsterilized senescent leaves and 1-year old litter of Fagus sylvatica	Fagus
Chaetothyriales sp	NA	Chaetothyriales	SH177468.07FU_GU054287_reps		x					x	x						Guerreiro et al. 2018	surface-sterilized and nonsterilized senescent leaves and 1-year old litter of Fagus sylvatica	Fagus
Chaetothyriales sp	NA	Chaetothyriales	SH207075.07FU_FJ820734_reps		x					x	x						Guerreiro et al. 2018	surface-sterilized and nonsterilized senescent leaves and 1-year old litter of Fagus sylvatica	Fagus
Chaetothyriales	Chaetothyriales	Chaetothyriales					x				x	x					Uren et al 2016		multiple	EXTENSIVE data… I just pivoted to simplify
Chalara cylindrosperma	Chalara cylindrosperma	Chalara								x	x						Bills & Polishook 1994	rainforest in Costa Rica	multiple
Chalara sp	NA	Chalara	SH204486.07FU_AY969323_reps		x					x	x						Guerreiro et al. 2018	surface-sterilized and nonsterilized senescent leaves and 1-year old litter of Fagus sylvatica	Fagus
Chalara sp	NA	Chalara	SH019164.07FU_JQ666468_reps_singleton		x					x	x						Guerreiro et al. 2018	surface-sterilized and nonsterilized senescent leaves and 1-year old litter of Fagus sylvatica	Fagus
Chalara sp	NA	Chalara	SH218631.07FU_AY969591_reps		x					x	x						Guerreiro et al. 2018	surface-sterilized and nonsterilized senescent leaves and 1-year old litter of Fagus sylvatica	Fagus
Chalara piceae-abietis	-	Chalara	SH202724.07FU_FR667231_refs		x					x	x						Guerreiro et al. 2018	surface-sterilized and nonsterilized senescent leaves and 1-year old litter of Fagus sylvatica	Fagus
Chalara pseudoaffinis	Chalara pseudoaffinis	Chalara	SH130696.07FU_FR667224_refs_singleton		x					x	x						Guerreiro et al. 2018	surface-sterilized and nonsterilized senescent leaves and 1-year old litter of Fagus sylvatica	Fagus
Chalara sp	NA	Chalara	SH204486.07FU_AY969323_reps		x					x	x						Guerreiro et al. 2018	surface-sterilized and nonsterilized senescent leaves and 1-year old litter of Fagus sylvatica	Fagus
Chalara hughesii	Chalara hughesii	Chalara	FJ176250	99						x	x	x					Hirose et al. 2013	Camellia japonica leaves (similarity is %identity, not %query coverage, which is the only other Genbank measure given)	Camellia
Chalara	Chalara	Chalara									x		x				Osono 2006	Abies	Abies
Chalara nigricollis	NA	Chalara								x	x						Paulus et al. 2006	Australian tropical rainforest	multiple
Chalara sp.	NA	Chalara								x	x						Paulus et al. 2006	Australian tropical rainforest	multiple
Chalara cylindrosperma	Chalara cylindrosperma	Chalara								x	x						Polishook, Bills, and Lodge 1996	rainforest in Puerto Rico	multiple
Chalara longipes agg.	NA	Chalara	FR717231			x			x		x	x		x (showed decomposing ability - enzyme production and mass loss)	saprotroph according to lit (Table 1)	x	Zifcakova 2011	Picea abies surface-sterilized needles	Picea
Chalara longipes agg.	NA	Chalara	FR717230			x			x		x	x		x (showed decomposing ability - enzyme production and mass loss)	saprotroph according to lit (Table 1)	x	Zifcakova 2011	Picea abies surface-sterilized needles	Picea
Chloridium phaeosporum var. cubense	Chloridium phaeosporum var. cubense	Chloridium								x	x						Bills & Polishook 1994	rainforest in Costa Rica	multiple
Chloridium botryoideum	Chloridium botryoideum	Chloridium								x	x	x					Garcia-Lavina 2016	Eugenia uruguayensis litter	Eugenia
Chloridium sp	NA	Chloridium	SH181582.07FU_EF029220_reps		x					x	x						Guerreiro et al. 2018	surface-sterilized and nonsterilized senescent leaves and 1-year old litter of Fagus sylvatica	Fagus
Chloridium sp	NA	Chloridium								x	x						Polishook, Bills, and Lodge 1996	rainforest in Puerto Rico	multiple
Chloridium lignicola	Chloridium lignicola	Chloridium								x	x						Polishook, Bills, and Lodge 1996	rainforest in Puerto Rico	multiple
Chloridium phaeosporum var. cubense	Chloridium phaeosporum var. cubense	Chloridium								x	x						Polishook, Bills, and Lodge 1996	rainforest in Puerto Rico	multiple
Chromelosporium sp	NA	Chromelosporium								x	x						Uren et al 2016		multiple	EXTENSIVE data… I just pivoted to simplify
Ciliciopodium brevipes	Ciliciopodium brevipes	Ciliciopodium	SH493008.07FU_KM231856_reps_singleton		x					x	x						Guerreiro et al. 2018	surface-sterilized and nonsterilized senescent leaves and 1-year old litter of Fagus sylvatica	Fagus
Circinotrichum falcatisporum	Circinotrichum falcatisporum	Circinotrichum								x	x						Paulus et al. 2006	Australian tropical rainforest	multiple
Circinotrichum sp. a	NA	Circinotrichum								x	x						Paulus et al. 2006	Australian tropical rainforest	multiple
Circinotrichum sp. a	NA	Circinotrichum								x	x						Paulus et al. 2006	Australian tropical rainforest	multiple
Circinotrichum maculiforme	Circinotrichum maculiforme	Circinotrichum								x	x						Polishook, Bills, and Lodge 1996	rainforest in Puerto Rico	multiple
Cistella acuum	Cistella acuum	Cistella	FR667860			x			x		x	x		x (showed decomposing ability - enzyme production and mass loss)	saprotroph according to lit (Table 1)	x	Zifcakova 2011	Picea abies surface-sterilized needles	Picea
Cladobotryum sp	NA	Cladobotryum								x	x						Polishook, Bills, and Lodge 1996	rainforest in Puerto Rico	multiple
Cladobotryum mycophilum	Cladobotryum mycophilum	Cladobotryum								x	x						Polishook, Bills, and Lodge 1996	rainforest in Puerto Rico	multiple
Cladonia	Cladonia	Cladonia							x	x	x						Wolfe et al. 2019	Acer macrophyllum litter; in-stream decomposition study	Acer
Cladophialophora minutissima	Cladophialophora minutissima	Cladophialophora	SH193233.07FU_KC457267_reps		x					x	x						Guerreiro et al. 2018	surface-sterilized and nonsterilized senescent leaves and 1-year old litter of Fagus sylvatica	Fagus
Cladophialophora sp	NA	Cladophialophora	SH017666.07FU_FR682332_reps_singleton		x					x	x						Guerreiro et al. 2018	surface-sterilized and nonsterilized senescent leaves and 1-year old litter of Fagus sylvatica	Fagus
Cladophialophora bantiana	Cladophialophora bantiana	Cladophialophora	AB363799	93	x						x	x					Hirose et al. 2013	Camellia japonica leaves (similarity is %identity, not %query coverage, which is the only other Genbank measure given)	Camellia
Cladophialophora sp	NA	Cladophialophora					x				x						Uren et al 2016	Juniperus deppeana	Juniperus	EXTENSIVE data… I just pivoted to simplify
Cladoriella eucalypti	Cladoriella eucalypti	Cladoriella								x	x	x					Garcia-Lavina 2016	Eugenia uruguayensis litter	Eugenia
Cladosporium cladosporioides	Cladosporium cladosporioides	Cladosporium								x	x						Bills & Polishook 1994	rainforest in Costa Rica	multiple
Cladosporium sp	NA	Cladosporium								x	x	x					Garcia-Lavina 2016	Eugenia uruguayensis litter	Eugenia
Cladosporium cladosporioides	Cladosporium cladosporioides	Cladosporium								x	x	x					Garcia-Lavina 2016	Eugenia uruguayensis litter	Eugenia
Mycosphaerella tassiana	Cladosporium herbarum	Cladosporium	SH216250.07FU_EF679363_refs		x					x	x						Guerreiro et al. 2018	surface-sterilized and nonsterilized senescent leaves and 1-year old litter of Fagus sylvatica	Fagus
Cladosporium grevilleae	Cladosporium grevilleae	Cladosporium	SH176536.07FU_JF770450_refs		x					x	x						Guerreiro et al. 2018	surface-sterilized and nonsterilized senescent leaves and 1-year old litter of Fagus sylvatica	Fagus
Cladosporium sp.2	NA	Cladosporium	HM537022	99.8		x					x	x	x	x (showed decomposing ability)		x	He et al. 2012	Cinnamomum camphora leaves (senescent, surface-sterilized)	Cinnamomum
Cladosporium sp.3	NA	Cladosporium	HM537059	99.3		x					x	x	x	x (showed decomposing ability)		x	He et al. 2012	Cinnamomum camphora leaves (senescent, surface-sterilized)	Cinnamomum
Cladosporium tenuissimum	Cladosporium tenuissimum	Cladosporium	HM537037	99.8		x					x	x	x	x (showed decomposing ability)		x	He et al. 2012	Cinnamomum camphora leaves (senescent, surface-sterilized)	Cinnamomum
Cladosporium sp.1	NA	Cladosporium	HM537019	100		x					x	x	x	x (showed decomposing ability)		x	He et al. 2012	Cinnamomum camphora leaves (senescent, surface-sterilized)	Cinnamomum
Cladosporium cladosporioides	Cladosporium cladosporioides	Cladosporium				x			x		x		x	not explicit		x	Osono 1999	beech litter in Japan	Fagus
Cladosporium cladosporioides	Cladosporium cladosporioides	Cladosporium			x	x			x	x	x						Osono 2002	beech litter in Japan	Fagus
Cladosporium	Cladosporium	Cladosporium									x	x	x				Osono 2006	Abies, Pinus, Acer, Betula, Eucalyptus, Fagus, Halimione, Ilex, Liquidambar, Populus, Quercus, Swida	multiple
Cladosporium	Cladosporium	Cladosporium							x	x	x			- or NA		x	Osono 2006	Quercus, Fagus, Larix litter	multiple
Cladosporium cladosporioides	Cladosporium cladosporioides	Cladosporium			x						x		x				Osono 2008	Camellia japonica leaves (temporal study; culture-based)	Camellia
Cladosporium sp. 2	NA	Cladosporium								x	x						Paulus et al. 2006	Australian tropical rainforest	multiple
Cladosporium sp. 1	NA	Cladosporium								x	x						Paulus et al. 2006	Australian tropical rainforest	multiple
Cladosporium cladosporioides	Cladosporium cladosporioides	Cladosporium								x	x						Polishook, Bills, and Lodge 1996	rainforest in Puerto Rico	multiple
Cladosporium cladosporioides	Cladosporium cladosporioides	Cladosporium								x	x	not differentiated	not differentiated				Prakash 2015	12 different tree species in India	multiple
Cladosporium herbarum	Cladosporium herbarum	Cladosporium							x		x	x					Przybyl 2008	freshly-fallen Picea abies (L.) Karst. needles	Picea
Cladosporium cladosporioides	Cladosporium cladosporioides	Cladosporium							x		x	x					Przybyl 2008	freshly-fallen Picea abies (L.) Karst. needles	Picea
Cladosporium spp.	NA	Cladosporium			x						x			x		x	Szink et al 2016	Quercus gambelii	Quercus
Cladosporium spp.	NA	Cladosporium			x						x			x		x	Szink et al 2016	Quercus gambelii	Quercus
Cladosporium spp.	NA	Cladosporium			x						x			x		x	Szink et al 2016	Quercus gambelii	Quercus
Cladosporium sp.	NA	Cladosporium	JN906977							x	x	x					Unteseher et al. 2013	leaves collected from Fagus sylvatica L. in Germany	Fagus
Cladosporium sp.	NA	Cladosporium	JN906977							x	x	x					Unteseher et al. 2013	leaves collected from Fagus sylvatica L. in Germany	Fagus
Cladosporium sp.	NA	Cladosporium	JN906977							x	x	x					Unteseher et al. 2013	leaves collected from Fagus sylvatica L. in Germany	Fagus
Cladosporium sp.	NA	Cladosporium	JN906977		x						x	x					Unteseher et al. 2013	leaves collected from Fagus sylvatica L. in Germany	Fagus
Cladosporium sp.	NA	Cladosporium	JF499837		x						x	x					Unteseher et al. 2013	leaves collected from Fagus sylvatica L. in Germany	Fagus
Cladosporium sp.	NA	Cladosporium	JN906977		x						x	x					Unteseher et al. 2013	leaves collected from Fagus sylvatica L. in Germany	Fagus
Cladosporium sp.	NA	Cladosporium	JN906977		x						x	x					Unteseher et al. 2013	leaves collected from Fagus sylvatica L. in Germany	Fagus
Cladosporium sp.	NA	Cladosporium	JN906977		x						x	x					Unteseher et al. 2013	leaves collected from Fagus sylvatica L. in Germany	Fagus
Cladosporium sp.	NA	Cladosporium	JN906977		x						x	x					Unteseher et al. 2013	leaves collected from Fagus sylvatica L. in Germany	Fagus
Cladosporium sp.	NA	Cladosporium	HM148224							x	x	x					Unteseher et al. 2013	leaves collected from Fagus sylvatica L. in Germany	Fagus
Cladosporium sp 4 MU 2012	NA	Cladosporium					x			x	x	x					Uren et al 2016		multiple	EXTENSIVE data… I just pivoted to simplify
Cladosporium chubutense	Cladosporium chubutense	Cladosporium	FJ936158	100						x	x	x	x				Voriskova et al. 2013	leaves from Quercus petraea in Czech Republic (collected fresh litter for litterbag study)	Quercus
Davidiella macrospora	Cladosporium iridis	Cladosporium	AF297231	100						x	x	x	x				Voriskova et al. 2013	leaves from Quercus petraea in Czech Republic (collected fresh litter for litterbag study)	Quercus
Cladosporium ramotenellum	Cladosporium ramotenellum	Cladosporium			x						x	x					Wolfe et al. 2018	Alnus rubra surface-sterilized leaves	Alnus
Cladosporium sp.	NA	Cladosporium			x						x	x					Wolfe et al. 2018	Alnus rubra surface-sterilized leaves	Alnus
Cladosporium subuliforme	Cladosporium subuliforme	Cladosporium			x						x	x					Wolfe et al. 2018	Alnus rubra surface-sterilized leaves	Alnus
Cladosporium allicinum	Cladosporium allicinum	Cladosporium			x						x	x					Wolfe et al. 2018	Alnus rubra surface-sterilized leaves	Alnus
Cladosporium cladosporioides	Cladosporium cladosporioides	Cladosporium			x						x	x					Wolfe et al. 2018	Alnus rubra surface-sterilized leaves	Alnus
Cladosporium herbarum	Cladosporium herbarum	Cladosporium			x						x	x					Wolfe et al. 2018	Alnus rubra surface-sterilized leaves	Alnus
Cladosporium macrocarpum	Cladosporium macrocarpum	Cladosporium			x						x	x					Wolfe et al. 2018	Alnus rubra surface-sterilized leaves	Alnus
Claussenomyces sp	NA	Claussenomyces	SH532130.07FU_KT264343_reps		x					x	x						Guerreiro et al. 2018	surface-sterilized and nonsterilized senescent leaves and 1-year old litter of Fagus sylvatica	Fagus
Clavariopsis a	Clavariopsis a	Clavariopsis	SH198660.07FU_GQ411318_reps		x					x	x						Guerreiro et al. 2018	surface-sterilized and nonsterilized senescent leaves and 1-year old litter of Fagus sylvatica	Fagus
Clavariopsis a	Clavariopsis a	Clavariopsis	GQ152143.1	98				x			x						Mustonen et al 2016	Alnus incana litter	Alnus
Clavariopsis a	Clavariopsis a	Clavariopsis	GQ152143	94						x	x	x	x				Voriskova et al. 2013	leaves from Quercus petraea in Czech Republic (collected fresh litter for litterbag study)	Quercus
Clavulina sp	NA	Clavulina	SH028570.07FU_EU563504_reps_singleton		x					x	x						Guerreiro et al. 2018	surface-sterilized and nonsterilized senescent leaves and 1-year old litter of Fagus sylvatica	Fagus
Clavulinopsis helvola	Clavulinopsis helvola	Clavulinopsis	EU118617	97						x	x	x	x				Voriskova et al. 2013	leaves from Quercus petraea in Czech Republic (collected fresh litter for litterbag study)	Quercus
Clitocybe nebularis	Clitocybe nebularis	Clitocybe	SH218329.07FU_DQ486691_refs		x					x	x						Guerreiro et al. 2018	surface-sterilized and nonsterilized senescent leaves and 1-year old litter of Fagus sylvatica	Fagus
Clitocybe metachroa	Clitocybe metachroa	Clitocybe	SH218334.07FU_UDB015736_refs		x					x	x						Guerreiro et al. 2018	surface-sterilized and nonsterilized senescent leaves and 1-year old litter of Fagus sylvatica	Fagus
Clitocybe gibba	Clitocybe gibba	Clitocybe	SH221462.07FU_UDB015769_refs		x					x	x						Guerreiro et al. 2018	surface-sterilized and nonsterilized senescent leaves and 1-year old litter of Fagus sylvatica	Fagus
Clitocybe sp.	NA	Clitocybe								x	x	x					Hagiwara 2015	Quercus crispula leaves	Quercus
Nectria lasiacidis	Clonostachys lasiacidis	Clonostachys								x	x						Bills & Polishook 1994	rainforest in Costa Rica	multiple
Sesquicillium setosum	Clonostachys setosa	Clonostachys								x	x						Bills & Polishook 1994	rainforest in Costa Rica	multiple
Sesquicillium buxi	Clonostachys buxi	Clonostachys								x	x						Bills & Polishook 1994	rainforest in Costa Rica	multiple
Clonostachys sp. B	NA	Clonostachys								x	x						Bills & Polishook 1994	rainforest in Costa Rica	multiple
Clonostachys sp. C	NA	Clonostachys								x	x						Bills & Polishook 1994	rainforest in Costa Rica	multiple
Clonostachys sp. C	NA	Clonostachys								x	x						Bills & Polishook 1994	rainforest in Costa Rica	multiple
Clonostachys rosea	Clonostachys rosea	Clonostachys								x	x	x					Garcia-Lavina 2016	Eugenia uruguayensis litter	Eugenia
Gliocladium roseum	Clonostachys rosea	Clonostachys			x	x			x	x	x						Osono 2002	beech litter in Japan	Fagus
Clonostachys	Clonostachys	Clonostachys							x	x	x			- or NA		x	Osono 2006	Fagus litter	Fagus
Clonostachys	Clonostachys	Clonostachys									x		x				Osono 2006	Abies, Fagus, Swida	multiple
Clonostachys sp	NA	Clonostachys								x	x						Polishook, Bills, and Lodge 1996	rainforest in Puerto Rico	multiple
Clonostachys sp	NA	Clonostachys								x	x						Polishook, Bills, and Lodge 1996	rainforest in Puerto Rico	multiple
Sesquicillium candelabrum	Clonostachys candelabrum	Clonostachys								x	x						Polishook, Bills, and Lodge 1996	rainforest in Puerto Rico	multiple
Bionectria ralfsii	Clonostachys ralfsii	Clonostachys								x	x						Uren et al 2016	Tsuga canadensis	Tsuga	EXTENSIVE data… I just pivoted to simplify
Coccomyces sp	NA	Coccomyces	SH000253.07FU_HQ625458_reps_singleton		x					x	x						Guerreiro et al. 2018	surface-sterilized and nonsterilized senescent leaves and 1-year old litter of Fagus sylvatica	Fagus
Coccomyces australis	Coccomyces australis	Coccomyces	SH217735.07FU_EF191243_refs		x					x	x						Guerreiro et al. 2018	surface-sterilized and nonsterilized senescent leaves and 1-year old litter of Fagus sylvatica	Fagus
Coccomyces sp.	NA	Coccomyces								x	x	x					Hagiwara 2015	Quercus, Betula, and Picea leaves	multiple
Coccomyces sp.	NA	Coccomyces	AB512350	100	x	x				x	x	x					Hirose et al. 2013	Camellia japonica leaves (similarity is %identity, not %query coverage, which is the only other Genbank measure given)	Camellia
Coccomyces sp.	NA	Coccomyces	AB512350	97						x	x	x					Hirose et al. 2013	Camellia japonica leaves (similarity is %identity, not %query coverage, which is the only other Genbank measure given)	Camellia
Coccomyces sp.	NA	Coccomyces	AB512350	92						x	x	x					Hirose et al. 2013	Camellia japonica leaves (similarity is %identity, not %query coverage, which is the only other Genbank measure given)	Camellia
Coccomyces	Coccomyces	Coccomyces									x	x					Osono 2006	Camellia	Camellia
Coccomyces	Coccomyces	Coccomyces							x	x	x			+		x	Osono 2006	Camellia litter	Camellia
Coccomyces sp.	NA	Coccomyces							x		x	x		x	x	x	Osono 2009	freshly-fallen C. japonica litter that was inoculated with different things as treatments	Camellia
Coccomyces limitatus	NA	Coccomyces								x	x						Paulus et al. 2006	Australian tropical rainforest	multiple
Coccomyces sp	NA	Coccomyces								x	x						Polishook, Bills, and Lodge 1996	rainforest in Puerto Rico	multiple
Coccomyces	Coccomyces	Coccomyces								x	x						Uren et al 2016	Quercus inopina	Quercus	EXTENSIVE data… I just pivoted to simplify
Coccomyces sp	NA	Coccomyces					x				x						Uren et al 2016	Kalmia latifolia	Kalmia	EXTENSIVE data… I just pivoted to simplify
Cochliobolus nodulosus	Cochliobolus nodulosus	Cochliobolus	JN600997	97	x						x	x					Hirose et al. 2013	Camellia japonica leaves (similarity is %identity, not %query coverage, which is the only other Genbank measure given)	Camellia
Codinaea sp.	NA	Codinaea								x	x	not differentiated	not differentiated				Prakash 2015	at least Syzygium cumini litter	Syzygium
Coelomycete WWF	NA	Coelomycete			x						x						Osono 2002	beech litter in Japan	Fagus
coelomycete (acervular) C	NA	Coelomycete								x	x						Paulus et al. 2006	Australian tropical rainforest	multiple
coelomycete (pycnidial) A	NA	Coelomycete								x	x						Paulus et al. 2006	Australian tropical rainforest	multiple
coelomycete (pycnidial) B	NA	Coelomycete								x	x						Paulus et al. 2006	Australian tropical rainforest	multiple
coelomycete (acervular) A	NA	Coelomycete								x	x						Paulus et al. 2006	Australian tropical rainforest	multiple
coelomycete (acervular) B	NA	Coelomycete								x	x						Paulus et al. 2006	Australian tropical rainforest	multiple
Coelomycetes 2	NA	Coelomycete							x		x	x					Przybyl 2008	freshly-fallen Picea abies (L.) Karst. needles	Picea
Coelomycetes 1	NA	Coelomycete							x		x	x					Przybyl 2008	freshly-fallen Picea abies (L.) Karst. needles	Picea
Coleophoma empetri	Coleophoma empetri	Coleophoma								x	x	x					Garcia-Lavina 2016	Eugenia uruguayensis litter	Eugenia
Coleophoma crateriformis	Coleophoma crateriformis	Coleophoma								x	x	x					Garcia-Lavina 2016	Eugenia uruguayensis litter	Eugenia
Colletotrichum sp.	NA	Colletotrichum								x	x						Bills & Polishook 1994	rainforest in Costa Rica	multiple
Colletotrichum gloeosporioides	Colletotrichum gloeosporioides	Colletotrichum								x	x	x					Garcia-Lavina 2016	Eugenia uruguayensis litter	Eugenia
Colletotrichum dematium	Colletotrichum dematium	Colletotrichum								x	x	x					Garcia-Lavina 2016	Eugenia uruguayensis litter	Eugenia
Colletotrichum sp	NA	Colletotrichum	SH488799.07FU_KM655299_reps_singleton		x					x	x						Guerreiro et al. 2018	surface-sterilized and nonsterilized senescent leaves and 1-year old litter of Fagus sylvatica	Fagus
Colletotrichum godetiae	Colletotrichum godetiae	Colletotrichum	SH279828.07FU_JQ948402_refs		x					x	x						Guerreiro et al. 2018	surface-sterilized and nonsterilized senescent leaves and 1-year old litter of Fagus sylvatica	Fagus
Colletotrichum gloeosporioides	Colletotrichum gloeosporioides	Colletotrichum	HM537050	99.8		x					x	x	x	x (showed decomposing ability)		x	He et al. 2012	Cinnamomum camphora leaves (senescent, surface-sterilized)	Cinnamomum
Colletotrichum sp.	NA	Colletotrichum	HM537033	99.5		x					x	x	x	x (showed decomposing ability)		x	He et al. 2012	Cinnamomum camphora leaves (senescent, surface-sterilized)	Cinnamomum
Colletotrichum sp.	NA	Colletotrichum	HM537044	98.6		x					x	x	x	x (showed decomposing ability)		x	He et al. 2012	Cinnamomum camphora leaves (senescent, surface-sterilized)	Cinnamomum
Colletotrichum gloeosporioides	Colletotrichum gloeosporioides	Colletotrichum	HM537018	99.7		x					x	x	x	x (showed decomposing ability)		x	He et al. 2012	Cinnamomum camphora leaves (senescent, surface-sterilized)	Cinnamomum
Colletotrichum gloeosporioides	Colletotrichum gloeosporioides	Colletotrichum	HM537077	99.3		x					x	x	x	x (showed decomposing ability)		x	He et al. 2012	Cinnamomum camphora leaves (senescent, surface-sterilized)	Cinnamomum
Colletotrichum gloeosporioides	Colletotrichum gloeosporioides	Colletotrichum	HM537021	99.3		x					x	x	x	x (showed decomposing ability)		x	He et al. 2012	Cinnamomum camphora leaves (senescent, surface-sterilized)	Cinnamomum
Colletotrichum gloeosporioides	Colletotrichum gloeosporioides	Colletotrichum	HM537035	99.7		x					x	x	x	x (showed decomposing ability)		x	He et al. 2012	Cinnamomum camphora leaves (senescent, surface-sterilized)	Cinnamomum
Colletotrichum gloeosporioides	Colletotrichum gloeosporioides	Colletotrichum	HM537023	99.8		x					x	x	x	x (showed decomposing ability)		x	He et al. 2012	Cinnamomum camphora leaves (senescent, surface-sterilized)	Cinnamomum
Colletotrichum gloeosporioides	Colletotrichum gloeosporioides	Colletotrichum	HM537024	99.8		x					x	x	x	x (showed decomposing ability)		x	He et al. 2012	Cinnamomum camphora leaves (senescent, surface-sterilized)	Cinnamomum
Colletotrichum gloeosporioides	Colletotrichum gloeosporioides	Colletotrichum	HM537025	99.5		x					x	x	x	x (showed decomposing ability)		x	He et al. 2012	Cinnamomum camphora leaves (senescent, surface-sterilized)	Cinnamomum
Colletotrichum gloeosporioides	Colletotrichum gloeosporioides	Colletotrichum	HM537026	99.7		x					x	x	x	x (showed decomposing ability)		x	He et al. 2012	Cinnamomum camphora leaves (senescent, surface-sterilized)	Cinnamomum
Colletotrichum gloeosporioides	Colletotrichum gloeosporioides	Colletotrichum	HM537027	100		x					x	x	x	x (showed decomposing ability)		x	He et al. 2012	Cinnamomum camphora leaves (senescent, surface-sterilized)	Cinnamomum
Colletotrichum gloeosporioides	Colletotrichum gloeosporioides	Colletotrichum	HM537031	100		x					x	x	x	x (showed decomposing ability)		x	He et al. 2012	Cinnamomum camphora leaves (senescent, surface-sterilized)	Cinnamomum
Colletotrichum gloeosporioides	Colletotrichum gloeosporioides	Colletotrichum	HM537032	99.5		x					x	x	x	x (showed decomposing ability)		x	He et al. 2012	Cinnamomum camphora leaves (senescent, surface-sterilized)	Cinnamomum
Colletotrichum gloeosporioides	Colletotrichum gloeosporioides	Colletotrichum	HM537036	99.8		x					x	x	x	x (showed decomposing ability)		x	He et al. 2012	Cinnamomum camphora leaves (senescent, surface-sterilized)	Cinnamomum
Colletotrichum gloeosporioides	Colletotrichum gloeosporioides	Colletotrichum	HM537038	99.5		x					x	x	x	x (showed decomposing ability)		x	He et al. 2012	Cinnamomum camphora leaves (senescent, surface-sterilized)	Cinnamomum
Colletotrichum gloeosporioides	Colletotrichum gloeosporioides	Colletotrichum	HM537042	99.3		x					x	x	x	x (showed decomposing ability)		x	He et al. 2012	Cinnamomum camphora leaves (senescent, surface-sterilized)	Cinnamomum
Colletotrichum gloeosporioides	Colletotrichum gloeosporioides	Colletotrichum	HM537045	99.5		x					x	x	x	x (showed decomposing ability)		x	He et al. 2012	Cinnamomum camphora leaves (senescent, surface-sterilized)	Cinnamomum
Colletotrichum	Colletotrichum	Colletotrichum							x	x	x			- or NA		x	Osono 2006	Camellia and Swida litter	multiple
Colletotrichum	Colletotrichum	Colletotrichum									x	x	x				Osono 2006	Halimione, Rhododendron	multiple
Colletotrichum acutatum	Colletotrichum acutatum	Colletotrichum			x						x	x					Osono 2008	Camellia japonica leaves (temporal study; culture-based)	Camellia
Colletotrichum gloeosporioides	Colletotrichum gloeosporioides	Colletotrichum			x						x		x				Osono 2008	Camellia japonica leaves (temporal study; culture-based)	Camellia
Colletotrichum gloeosporioides	Colletotrichum gloeosporioides	Colletotrichum			x						x	x					Osono 2008	Camellia japonica leaves (temporal study; culture-based)	Camellia
Colletotrichum sp. 1	NA	Colletotrichum								x	x						Paulus et al. 2006	Australian tropical rainforest	multiple
Colletotrichum sp. 2	NA	Colletotrichum								x	x						Paulus et al. 2006	Australian tropical rainforest	multiple
Colletotrichum sp. 3	NA	Colletotrichum								x	x						Paulus et al. 2006	Australian tropical rainforest	multiple
Colletotrichum acutatum	Colletotrichum acutatum	Colletotrichum								x	x						Polishook, Bills, and Lodge 1996	rainforest in Puerto Rico	multiple
Colletotrichum gloeosporioides	Colletotrichum gloeosporioides	Colletotrichum								x	x						Polishook, Bills, and Lodge 1996	rainforest in Puerto Rico	multiple
Colletotrichum sp	NA	Colletotrichum								x	x						Polishook, Bills, and Lodge 1996	rainforest in Puerto Rico	multiple
Colletotrichum sp. 1	NA	Colletotrichum								x	x	not differentiated	not differentiated				Prakash 2015	12 different tree species in India	multiple
Colletotrichum sp. 1	NA	Colletotrichum			waiting for ILL request to verify						x	x			x	x	Promputtha 2010	C. japonica leaves	Camellia
Colletotrichum sp. 2	NA	Colletotrichum			x						x	x					Promputtha 2010	C. japonica leaves	Camellia
Colletotrichum sp. 2	NA	Colletotrichum			waiting for ILL request to verify						x	x			x	x	Promputtha 2010	C. japonica leaves	Camellia
Colletotrichum gloeosporioides	Colletotrichum gloeosporioides	Colletotrichum			x						x	x					Promputtha 2010	C. japonica leaves	Camellia
Colletotrichum sp.	NA	Colletotrichum	JQ948479		x						x	x					Unteseher et al. 2013	leaves collected from Fagus sylvatica L. in Germany	Fagus
Colletotrichum sp.	NA	Colletotrichum	GQ861450		x						x	x					Unteseher et al. 2013	leaves collected from Fagus sylvatica L. in Germany	Fagus
Colletotrichum sp.	NA	Colletotrichum	GQ861450		x						x	x					Unteseher et al. 2013	leaves collected from Fagus sylvatica L. in Germany	Fagus
Colletotrichum sp.	NA	Colletotrichum	GQ861450		x						x	x					Unteseher et al. 2013	leaves collected from Fagus sylvatica L. in Germany	Fagus
Colletotrichum gloeosporioides	Colletotrichum gloeosporioides	Colletotrichum			x						x	x					Wolfe et al. 2018	Alnus rubra surface-sterilized leaves	Alnus
Colletotrichum salicis	Colletotrichum salicis	Colletotrichum			x						x	x					Wolfe et al. 2018	Alnus rubra surface-sterilized leaves	Alnus
Colletotrichum sp.	NA	Colletotrichum			x						x	x					Wolfe et al. 2018	Alnus rubra surface-sterilized leaves	Alnus
Uncultured Coniochaeta	NA	Coniochaeta	JF449668	91						x	x	x					Hirose et al. 2013	Camellia japonica leaves (similarity is %identity, not %query coverage, which is the only other Genbank measure given)	Camellia
Conioscypha sp.	NA	Conioscypha								x	x						Paulus et al. 2006	Australian tropical rainforest	multiple
Coniothyrium sp. Corda	NA	Coniothyrium								x	x	x					Garcia-Lavina 2016	Eugenia uruguayensis litter	Eugenia
Coniothyrium	Coniothyrium	Coniothyrium									x	x	x				Osono 2006	Acer, Eucalyptus	multiple
Coniothyrium sp	NA	Coniothyrium								x	x						Polishook, Bills, and Lodge 1996	rainforest in Puerto Rico	multiple
Conlarium dupliciascosporum	Conlarium dupliciascosporum	Conlarium	SH204529.07FU_JN936995_refs		x					x	x						Guerreiro et al. 2018	surface-sterilized and nonsterilized senescent leaves and 1-year old litter of Fagus sylvatica	Fagus
Coraliomargarita	NA	Coraliomargarita							x	x	x						Wolfe et al. 2019	Acer macrophyllum litter; in-stream decomposition study	Acer	bacteria
Cordana musae	Cordana musae	Cordana								x	x						Bills & Polishook 1994	rainforest in Costa Rica	multiple
Corticiaceae sp	NA	Corticiaceae	SH185881.07FU_JX857750_reps		x					x	x						Guerreiro et al. 2018	surface-sterilized and nonsterilized senescent leaves and 1-year old litter of Fagus sylvatica	Fagus
Cortinariaceae sp	NA	Cortinariaceae	SH003024.07FU_KF498577_reps_singleton		x					x	x						Guerreiro et al. 2018	surface-sterilized and nonsterilized senescent leaves and 1-year old litter of Fagus sylvatica	Fagus
Cortinarius casimiri	Cortinarius casimiri	Cortinarius	SH188471.07FU_FN429013_refs		x					x	x						Guerreiro et al. 2018	surface-sterilized and nonsterilized senescent leaves and 1-year old litter of Fagus sylvatica	Fagus
Corynascus sepedonium	Corynascus sepedonium	Corynascus								x	x	x					Garcia-Lavina 2016	Eugenia uruguayensis litter	Eugenia
Corynespora cassiicola	Corynespora cassiicola	Corynespora								x	x	not differentiated	not differentiated				Prakash 2015	12 different tree species in India	multiple
Corynespora cassiicola	Corynespora cassiicola	Corynespora								x	x	not differentiated	not differentiated				Prakash 2015	12 different tree species in India	multiple
Corynespora cassiicola	Corynespora cassiicola	Corynespora			x						x	x					Promputtha 2010	C. japonica leaves	Camellia
Corynespora cassiicola	Corynespora cassiicola	Corynespora			waiting for ILL request to verify						x	?			x	x	Promputtha 2010	C. japonica leaves	Camellia
Corynesporium cassicola	NA	Corynesporium								x	x						Bills & Polishook 1994	rainforest in Costa Rica	multiple
Crocicreas epicalamia	-	Crocicreas	SH218630.07FU_AY969383_reps		x					x	x						Guerreiro et al. 2018	surface-sterilized and nonsterilized senescent leaves and 1-year old litter of Fagus sylvatica	Fagus
Cryptocline	Cryptocline	Cryptocline									x	x	x				Osono 2006	Abies, Corylus	multiple
Cryptocline	Cryptocline	Cryptocline									x						Stone et al. 1996	variety of conifers	multiple
Cryptococcus sp	NA	Cryptococcus	SH491451.07FU_KP714273_reps_singleton		x					x	x						Guerreiro et al. 2018	surface-sterilized and nonsterilized senescent leaves and 1-year old litter of Fagus sylvatica	Fagus
Cryptococcus sp	NA	Cryptococcus	SH015442.07FU_HG324303_reps_singleton		x					x	x						Guerreiro et al. 2018	surface-sterilized and nonsterilized senescent leaves and 1-year old litter of Fagus sylvatica	Fagus
Cryptococcus sp	NA	Cryptococcus	SH032896.07FU_HQ623584_reps_singleton		x					x	x						Guerreiro et al. 2018	surface-sterilized and nonsterilized senescent leaves and 1-year old litter of Fagus sylvatica	Fagus
Cryptococcus sp	NA	Cryptococcus	SH495730.07FU_KM216348_reps_singleton		x					x	x						Guerreiro et al. 2018	surface-sterilized and nonsterilized senescent leaves and 1-year old litter of Fagus sylvatica	Fagus
Cryptococcus pseudolongus	Cryptococcus pseudolongus	Cryptococcus	SH211661.07FU_EU480318_reps		x					x	x						Guerreiro et al. 2018	surface-sterilized and nonsterilized senescent leaves and 1-year old litter of Fagus sylvatica	Fagus
Cryptococcus psychrotolerans	-	Cryptococcus	SH181634.07FU_JN193464_refs		x					x	x						Guerreiro et al. 2018	surface-sterilized and nonsterilized senescent leaves and 1-year old litter of Fagus sylvatica	Fagus
Cryptococcus psychrotolerans	-	Cryptococcus	SH181634.07FU_JN193464_refs		x					x	x						Guerreiro et al. 2018	surface-sterilized and nonsterilized senescent leaves and 1-year old litter of Fagus sylvatica	Fagus
Cryptococcus sp	NA	Cryptococcus	SH181630.07FU_AJ581050_refs		x					x	x						Guerreiro et al. 2018	surface-sterilized and nonsterilized senescent leaves and 1-year old litter of Fagus sylvatica	Fagus
Cryptococcus sp	NA	Cryptococcus	SH497098.07FU_KU057810_reps_singleton		x					x	x						Guerreiro et al. 2018	surface-sterilized and nonsterilized senescent leaves and 1-year old litter of Fagus sylvatica	Fagus
Cryptococcus sp	NA	Cryptococcus	SH017633.07FU_FN539061_reps_singleton		x					x	x						Guerreiro et al. 2018	surface-sterilized and nonsterilized senescent leaves and 1-year old litter of Fagus sylvatica	Fagus
Cryptococcus sp	NA	Cryptococcus	SH491451.07FU_KP714273_reps_singleton		x					x	x						Guerreiro et al. 2018	surface-sterilized and nonsterilized senescent leaves and 1-year old litter of Fagus sylvatica	Fagus
Cryptococcus sp	NA	Cryptococcus	SH497098.07FU_KU057810_reps_singleton		x					x	x						Guerreiro et al. 2018	surface-sterilized and nonsterilized senescent leaves and 1-year old litter of Fagus sylvatica	Fagus
Cryptococcus sp.	NA	Cryptococcus	EU678944	99	x						x	x					Hirose et al. 2013	Camellia japonica leaves (similarity is %identity, not %query coverage, which is the only other Genbank measure given)	Camellia
Cryptococcus sp.	NA	Cryptococcus	AF145325							x	x	x					Unteseher et al. 2013	leaves collected from Fagus sylvatica L. in Germany	Fagus
Cryptococcus huempii	Cryptococcus huempii	Cryptococcus	AF444322	89						x	x	x	x				Voriskova et al. 2013	leaves from Quercus petraea in Czech Republic (collected fresh litter for litterbag study)	Quercus
Cryptodiaporthe pulchella	Cryptodiaporthe pulchella	Cryptodiaporthe			x						x	x					Wolfe et al. 2018	Alnus rubra surface-sterilized leaves	Alnus
Cryptophiale sp.	NA	Cryptophiale								x	x						Bills & Polishook 1994	rainforest in Costa Rica	multiple
Cryptophiale kakombensis	Cryptophiale kakombensis	Cryptophiale								x	x						Paulus et al. 2006	Australian tropical rainforest	multiple
Cryptophiale guadalcanensis	NA	Cryptophiale								x	x						Paulus et al. 2006	Australian tropical rainforest	multiple
Cryptophiale sp	NA	Cryptophiale								x	x						Polishook, Bills, and Lodge 1996	rainforest in Puerto Rico	multiple
Cryptosporiopsis sp.	NA	Cryptosporiopsis							x		x	x					Przybyl 2008	freshly-fallen Picea abies (L.) Karst. needles	Picea
Cryptosporiopsis	Pezicula	Cryptosporiopsis									x						Stone et al. 1996	variety of conifers	multiple
Cryptostroma corticale	Cryptostroma corticale	Cryptostroma			x						x	x					Wolfe et al. 2018	Alnus rubra surface-sterilized leaves	Alnus
Curtobacterium	NA	Curtobacterium							x	x	x						Wolfe et al. 2019	Acer macrophyllum litter; in-stream decomposition study	Acer	bacteria
Curvibacter	NA	Curvibacter							x	x	x						Wolfe et al. 2019	Acer macrophyllum litter; in-stream decomposition study	Acer	bacteria
Curvibasidium cygneicollum	Curvibasidium cygneicollum	Curvibasidium	SH289313.07FU_AF444490_refs		x					x	x						Guerreiro et al. 2018	surface-sterilized and nonsterilized senescent leaves and 1-year old litter of Fagus sylvatica	Fagus
Curvularia sp.	NA	Curvularia								x	x						Paulus et al. 2006	Australian tropical rainforest	multiple
Curvularia lunata	Curvularia lunata	Curvularia								x	x	not differentiated	not differentiated				Prakash 2015	12 different tree species in India	multiple
Curvularia inaequalis	Curvularia inaequalis	Curvularia			x						x	x					Wolfe et al. 2018	Alnus rubra surface-sterilized leaves	Alnus
Trichosporon moniliiforme	Cutaneotrichosporon moniliiforme	Cutaneotrichosporon	AF444415	99						x	x	x	x				Voriskova et al. 2013	leaves from Quercus petraea in Czech Republic (collected fresh litter for litterbag study)	Quercus
Cylindrium sp	NA	Cylindrium	SH181666.07FU_GU931750_reps		x					x	x						Guerreiro et al. 2018	surface-sterilized and nonsterilized senescent leaves and 1-year old litter of Fagus sylvatica	Fagus
Polyscytalum algarvense	Cylindrium algarvense	Cylindrium	GQ303287							x	x	x					Unteseher et al. 2013	leaves collected from Fagus sylvatica L. in Germany	Fagus
Polyscytalum algarvense	Cylindrium algarvense	Cylindrium	GQ303287		x						x	x					Unteseher et al. 2013	leaves collected from Fagus sylvatica L. in Germany	Fagus
Cylindrium sp	NA	Cylindrium								x	x						Uren et al 2016	Quercus montana	Quercus	EXTENSIVE data… I just pivoted to simplify
Polyscytalum algarvense	Cylindrium algarvense	Cylindrium	GQ303287	97						x	x	x	x				Voriskova et al. 2013	leaves from Quercus petraea in Czech Republic (collected fresh litter for litterbag study)	Quercus
Cylindrocarpon ianthothele	NA	Cylindrocarpon								x	x						Paulus et al. 2006	Australian tropical rainforest	multiple
Cylindrocarpon orthosporum	NA	Cylindrocarpon								x	x						Paulus et al. 2006	Australian tropical rainforest	multiple
Cylindrocarpon ianothele	NA	Cylindrocarpon								x	x						Polishook, Bills, and Lodge 1996	rainforest in Puerto Rico	multiple
Cylindrocarpon sp	NA	Cylindrocarpon								x	x						Polishook, Bills, and Lodge 1996	rainforest in Puerto Rico	multiple
Cylindrocladiella sp.	NA	Cylindrocladiella								x	x						Paulus et al. 2006	Australian tropical rainforest	multiple
Cylindrocladium sp.	NA	Cylindrocladium								x	x						Bills & Polishook 1994	rainforest in Costa Rica	multiple
Cylindrocladium coulhounii var. coulhounii	NA	Cylindrocladium								x	x						Paulus et al. 2006	Australian tropical rainforest	multiple
Cylindrocladium floridanum	Cylindrocladium floridanum	Cylindrocladium								x	x						Paulus et al. 2006	Australian tropical rainforest	multiple
Cylindrosympodiella sp.	NA	Cylindrosympodiella								x	x						Bills & Polishook 1994	rainforest in Costa Rica	multiple
Cylindrosympodiella sp	NA	Cylindrosympodiella								x	x						Polishook, Bills, and Lodge 1996	rainforest in Puerto Rico	multiple
Cylindrosympodium lauri	Cylindrosympodium lauri	Cylindrosympodium	SH195994.07FU_EU035414_reps		x					x	x						Guerreiro et al. 2018	surface-sterilized and nonsterilized senescent leaves and 1-year old litter of Fagus sylvatica	Fagus
Cylindrosympodium cryptocaryae	-	Cylindrosympodium								x	x						Paulus et al. 2006	Australian tropical rainforest	multiple
Cylindrosympodium lauri	Cylindrosympodium lauri	Cylindrosympodium	EU035414	97						x	x	x	x				Voriskova et al. 2013	leaves from Quercus petraea in Czech Republic (collected fresh litter for litterbag study)	Quercus
Cylindrotrichum setosum	Cylindrotrichum setosum	Cylindrotrichum	SH007642.07FU_GU180635_reps_singleton		x					x	x						Guerreiro et al. 2018	surface-sterilized and nonsterilized senescent leaves and 1-year old litter of Fagus sylvatica	Fagus
Cyphellophora taiwanensis	Cyphellophora taiwanensis	Cyphellophora								x	x						Bills & Polishook 1994	rainforest in Costa Rica	multiple
Cyphellophora sessilis	-	Cyphellophora	SH197859.07FU_EU514700_refs		x					x	x						Guerreiro et al. 2018	surface-sterilized and nonsterilized senescent leaves and 1-year old litter of Fagus sylvatica	Fagus
Cyphellophora eucalypti	Cyphellophora guyanensis	Cyphellophora	GQ303305	97	x						x	x					Hirose et al. 2013	Camellia japonica leaves (similarity is %identity, not %query coverage, which is the only other Genbank measure given)	Camellia
Cyphellophora taiwanensis	Cyphellophora taiwanensis	Cyphellophora								x	x						Polishook, Bills, and Lodge 1996	rainforest in Puerto Rico	multiple
Cystobasidiomycetes sp	NA	Cystobasidiomycetes	SH495541.07FU_LM644065_reps_singleton		x					x	x						Guerreiro et al. 2018	surface-sterilized and nonsterilized senescent leaves and 1-year old litter of Fagus sylvatica	Fagus
Cytospora chrysosperma	Cytospora chrysosperma	Cytospora								x	x	x					Garcia-Lavina 2016	Eugenia uruguayensis litter	Eugenia
Cytospora sp	NA	Cytospora								x	x						Polishook, Bills, and Lodge 1996	rainforest in Puerto Rico	multiple
Cytospora sp.	NA	Cytospora			x						x	x					Wolfe et al. 2018	Alnus rubra surface-sterilized leaves	Alnus
Dactylaria sp. A	NA	Dactylaria								x	x						Bills & Polishook 1994	rainforest in Costa Rica	multiple
Dactylaria sp. B	NA	Dactylaria								x	x						Bills & Polishook 1994	rainforest in Costa Rica	multiple
Dactylaria sp. C	NA	Dactylaria								x	x						Bills & Polishook 1994	rainforest in Costa Rica	multiple
Dactylaria acerosa	-	Dactylaria								x	x						Bills & Polishook 1994	rainforest in Costa Rica	multiple
Dactylaria eucalypti	-	Dactylaria								x	x	x					Garcia-Lavina 2016	Eugenia uruguayensis litter	Eugenia
Dactylaria parvispora	Dactylaria parvispora	Dactylaria	EU107296	92						x	x	x					Hirose et al. 2013	Camellia japonica leaves (similarity is %identity, not %query coverage, which is the only other Genbank measure given)	Camellia
Dactylaria parvispora	Dactylaria parvispora	Dactylaria	EU107296	94						x	x	x					Hirose et al. 2013	Camellia japonica leaves (similarity is %identity, not %query coverage, which is the only other Genbank measure given)	Camellia
Dactylaria ficusicola	Dactylaria ficicola	Dactylaria								x	x						Paulus et al. 2006	Australian tropical rainforest	multiple
Dactylaria section Mirandina sp. 2	NA	Dactylaria								x	x						Paulus et al. 2006	Australian tropical rainforest	multiple
Dactylaria section Mirandina sp. 1	NA	Dactylaria								x	x						Paulus et al. 2006	Australian tropical rainforest	multiple
Dactylaria sp.	NA	Dactylaria								x	x						Paulus et al. 2006	Australian tropical rainforest	multiple
Dactylaria belliana	-	Dactylaria								x	x						Paulus et al. 2006	Australian tropical rainforest	multiple
Dactylaria sp A	NA	Dactylaria								x	x						Polishook, Bills, and Lodge 1996	rainforest in Puerto Rico	multiple
Dactylaria sp B	NA	Dactylaria								x	x						Polishook, Bills, and Lodge 1996	rainforest in Puerto Rico	multiple
Dactylaria sp C	NA	Dactylaria								x	x						Polishook, Bills, and Lodge 1996	rainforest in Puerto Rico	multiple
Dactylella sp	NA	Dactylella								x	x						Polishook, Bills, and Lodge 1996	rainforest in Puerto Rico	multiple
Daldinia sp.	NA	Daldinia	AB669047	99	x						x	x					Osono et al. 2013	leaves collected from 94 tree species; the Genbank accessions are what was included but the identity is of the closest Genbank match (which is also included just not here); also the leaves were collected off the forest floor so they are categorized as decaying rather than fresh	multiple
Daldinia sp	NA	Daldinia					x			x	x						Uren et al 2016		multiple	EXTENSIVE data… I just pivoted to simplify
Darkera sp	NA	Darkera					x			x	x	x					Uren et al 2016		multiple	EXTENSIVE data… I just pivoted to simplify
Lachnum virgineum	Dasyscyphus virgineus	Dasyscyphus					x				x						Uren et al 2016	Kalmia latifolia	Kalmia	EXTENSIVE data… I just pivoted to simplify
Debaryomyces hansenii	Debaryomyces hansenii	Debaryomyces	SH358160.07FU_AB053101_refs_singleton		x					x	x						Guerreiro et al. 2018	surface-sterilized and nonsterilized senescent leaves and 1-year old litter of Fagus sylvatica	Fagus
Debaryomyces sp.	NA	Debaryomyces	HM537029	99.9		x					x	x	x	x (showed decomposing ability)		x	He et al. 2012	Cinnamomum camphora leaves (senescent, surface-sterilized)	Cinnamomum
Dendrodochium sp C	NA	Dendrodochium								x	x						Polishook, Bills, and Lodge 1996	rainforest in Puerto Rico	multiple
Dendrodochium sp D	NA	Dendrodochium								x	x						Polishook, Bills, and Lodge 1996	rainforest in Puerto Rico	multiple
Dendrodochium sp E	NA	Dendrodochium								x	x						Polishook, Bills, and Lodge 1996	rainforest in Puerto Rico	multiple
Dendrodochium sp F	NA	Dendrodochium								x	x						Polishook, Bills, and Lodge 1996	rainforest in Puerto Rico	multiple
Dendrodochium sp A	NA	Dendrodochium								x	x						Polishook, Bills, and Lodge 1996	rainforest in Puerto Rico	multiple
Dendrodochium sp B	NA	Dendrodochium								x	x						Polishook, Bills, and Lodge 1996	rainforest in Puerto Rico	multiple
Dendrophoma cytisporoides	Dendrophoma cytisporoides	Dendrophoma	SH475963.07FU_JQ889273_reps_singleton		x					x	x						Guerreiro et al. 2018	surface-sterilized and nonsterilized senescent leaves and 1-year old litter of Fagus sylvatica	Fagus
Dendrosporium lobatum	Dendrosporium lobatum	Dendrosporium								x	x						Bills & Polishook 1994	rainforest in Costa Rica	multiple
Dendrosporium lobatum	Dendrosporium lobatum	Dendrosporium								x	x						Paulus et al. 2006	Australian tropical rainforest	multiple
Dendryphiella	Dendryphiella	Dendryphiella									x		x				Osono 2006	Halimione	Halimione
Dentiscutata	Dentiscutata	Dentiscutata							x	x	x						Wolfe et al. 2019	Acer macrophyllum litter; in-stream decomposition study	Acer
Dermateaceae sp	NA	Dermateaceae	SH028229.07FU_AJ879654_reps_singleton		x					x	x						Guerreiro et al. 2018	surface-sterilized and nonsterilized senescent leaves and 1-year old litter of Fagus sylvatica	Fagus
Dermateaceae sp	NA	Dermateaceae	SH181557.07FU_JQ761452_reps		x					x	x						Guerreiro et al. 2018	surface-sterilized and nonsterilized senescent leaves and 1-year old litter of Fagus sylvatica	Fagus
Dermateaceae sp	NA	Dermateaceae	SH028229.07FU_AJ879654_reps_singleton		x					x	x						Guerreiro et al. 2018	surface-sterilized and nonsterilized senescent leaves and 1-year old litter of Fagus sylvatica	Fagus
Dermateaceae sp.	NA	Dermateaceae	AB298438	100		x					x	x					Hirose et al. 2013	Camellia japonica leaves (similarity is %identity, not %query coverage, which is the only other Genbank measure given)	Camellia
Dermateaceae sp.	NA	Dermateaceae							x		x	x		x	x	x	Osono 2009	freshly-fallen C. japonica litter that was inoculated with different things as treatments	Camellia
Dermataceae gen. nov. (F472)	NA	Dermateaceae								x	x						Paulus et al. 2006	Australian tropical rainforest	multiple
Dermateaceae	-	Dermateaceae					x			x	x	x					Uren et al 2016		multiple	EXTENSIVE data… I just pivoted to simplify
Derxomyces simaoensis	Derxomyces simaoensis	Derxomyces	JN939786	97	x						x	x					Hirose et al. 2013	Camellia japonica leaves (similarity is %identity, not %query coverage, which is the only other Genbank measure given)	Camellia
Derxomyces mrakii	Derxomyces mrakii	Derxomyces	JN939797	98	x						x	x					Hirose et al. 2013	Camellia japonica leaves (similarity is %identity, not %query coverage, which is the only other Genbank measure given)	Camellia
Desmazierella acicola	Desmazierella acicola	Desmazierella							x		x	x					Przybyl 2008	freshly-fallen Picea abies (L.) Karst. needles	Picea
Devriesia sp	NA	Devriesia								x	x						Uren et al 2016	Pinus strobus	Pinus	EXTENSIVE data… I just pivoted to simplify
Diaporthales	Diaporthales	Diaporthales					x			x	x	x					Uren et al 2016		multiple	EXTENSIVE data… I just pivoted to simplify
Diaporthe sp. 1 Nitschke*	NA	Diaporthe								x	x	x					Garcia-Lavina 2016	Eugenia uruguayensis litter	Eugenia
Diaporthe sp. 2 Nitschke*	NA	Diaporthe								x	x	x					Garcia-Lavina 2016	Eugenia uruguayensis litter	Eugenia
Diaporthe sp. Nitschke	NA	Diaporthe								x	x	x					Garcia-Lavina 2016	Eugenia uruguayensis litter	Eugenia
Diaporthe terebinthifolii	-	Diaporthe								x	x	x					Garcia-Lavina 2016	Eugenia uruguayensis litter	Eugenia
Diaporthe foeniculacea	Diaporthe foeniculacea	Diaporthe								x	x	x					Garcia-Lavina 2016	Eugenia uruguayensis litter	Eugenia
Diaporthe infecunda	-	Diaporthe								x	x	x					Garcia-Lavina 2016	Eugenia uruguayensis litter	Eugenia
Diaporthe oxe	-	Diaporthe								x	x	x					Garcia-Lavina 2016	Eugenia uruguayensis litter	Eugenia
Diaporthe angelicae	Diaporthe angelicae	Diaporthe	SH185520.07FU_AY196779_refs		x					x	x						Guerreiro et al. 2018	surface-sterilized and nonsterilized senescent leaves and 1-year old litter of Fagus sylvatica	Fagus
Diaporthe sp.	NA	Diaporthe	HM537041	99		x					x	x	x	x (showed decomposing ability)		x	He et al. 2012	Cinnamomum camphora leaves (senescent, surface-sterilized)	Cinnamomum
Diaporthe sp.	NA	Diaporthe	AY485751		x						x	x					Unteseher et al. 2013	leaves collected from Fagus sylvatica L. in Germany	Fagus
Diaporthe rudis	Diaporthe rudis	Diaporthe			x						x	x					Wolfe et al. 2018	Alnus rubra surface-sterilized leaves	Alnus
Diaporthe sp.	NA	Diaporthe			x						x	x					Wolfe et al. 2018	Alnus rubra surface-sterilized leaves	Alnus
Diaporthe viticola	Diaporthe viticola	Diaporthe			x						x	x					Wolfe et al. 2018	Alnus rubra surface-sterilized leaves	Alnus
Diaporthe cotoneastri	-	Diaporthe			x						x	x					Wolfe et al. 2018	Alnus rubra surface-sterilized leaves	Alnus
Diaporthe nobilis	Diaporthe nobilis	Diaporthe			x						x	x					Wolfe et al. 2018	Alnus rubra surface-sterilized leaves	Alnus
Chaetomium funicola	Dichotomopilus funicola	Dichotomopilus								x	x	x					Garcia-Lavina 2016	Eugenia uruguayensis litter	Eugenia
Dicrandion fragile	NA	Dicrandion								x	x						Polishook, Bills, and Lodge 1996	rainforest in Puerto Rico	multiple
Dictyochaeta gamundii	-	Dictyochaeta								x	x						Bills & Polishook 1994	rainforest in Costa Rica	multiple
Dictyochaeta sp.	NA	Dictyochaeta								x	x						Bills & Polishook 1994	rainforest in Costa Rica	multiple
Dictyochaeta assamica	Dictyochaeta assamica	Dictyochaeta								x	x	x					Garcia-Lavina 2016	Eugenia uruguayensis litter	Eugenia
Dictyochaeta sp	NA	Dictyochaeta	SH194320.07FU_JF449592_reps		x					x	x						Guerreiro et al. 2018	surface-sterilized and nonsterilized senescent leaves and 1-year old litter of Fagus sylvatica	Fagus
Dictyochaeta novae-guineensis	NA	Dictyochaeta								x	x						Paulus et al. 2006	Australian tropical rainforest	multiple
Dictyochaeta sp. 1	NA	Dictyochaeta								x	x						Paulus et al. 2006	Australian tropical rainforest	multiple
Dictyochaeta-like sp.	NA	Dictyochaeta								x	x						Paulus et al. 2006	Australian tropical rainforest	multiple
Dictyochaeta sp. 2	NA	Dictyochaeta								x	x						Paulus et al. 2006	Australian tropical rainforest	multiple
Dictyochaeta simplex	Dictyochaeta simplex	Dictyochaeta								x	x						Paulus et al. 2006	Australian tropical rainforest	multiple
Dictyochaeta simplex	Dictyochaeta simplex	Dictyochaeta	JF449761							x	x	x					Unteseher et al. 2013	leaves collected from Fagus sylvatica L. in Germany	Fagus
Dictyochaeta simplex	Dictyochaeta simplex	Dictyochaeta	JF449761							x	x	x					Unteseher et al. 2013	leaves collected from Fagus sylvatica L. in Germany	Fagus
Dictyochaeta	Dictyochaeta	Dictyochaeta								x	x						Uren et al 2016	Pinus clausa	Pinus	EXTENSIVE data… I just pivoted to simplify
Dictyosporium australiense	NA	Dictyosporium								x	x						Paulus et al. 2006	Australian tropical rainforest	multiple
Didymascella thujina	Didymascella thujina	Didymascella					x				x	x					Stone et al. 1996	Thuja	Thuja
Didymella protuberans	Didymella protuberans	Didymella	SH345950.07FU_GU237853_refs		x					x	x						Guerreiro et al. 2018	surface-sterilized and nonsterilized senescent leaves and 1-year old litter of Fagus sylvatica	Fagus
Didymella boeremae	Didymella boeremae	Didymella	SH245096.07FU_FJ426982_refs		x					x	x						Guerreiro et al. 2018	surface-sterilized and nonsterilized senescent leaves and 1-year old litter of Fagus sylvatica	Fagus
Peyronellaea glomerata	Didymella glomerata	Didymella	HQ607841.1	98				x			x						Mustonen et al 2016	Alnus incana litter	Alnus
Didymellaceae sp	NA	Didymellaceae	SH245159.07FU_GU237855_refs		x					x	x						Guerreiro et al. 2018	surface-sterilized and nonsterilized senescent leaves and 1-year old litter of Fagus sylvatica	Fagus
Dimelaena oreina	Dimelaena oreina	Dimelaena	AF224352	97						x	x	x	x				Voriskova et al. 2013	leaves from Quercus petraea in Czech Republic (collected fresh litter for litterbag study)	Quercus
Dinemasporium sp. Lév.	NA	Dinemasporium								x	x	x					Garcia-Lavina 2016	Eugenia uruguayensis litter	Eugenia
Dinemasporium sp. 2	NA	Dinemasporium								x	x						Paulus et al. 2006	Australian tropical rainforest	multiple
Dinemasporium sp. 1	NA	Dinemasporium								x	x						Paulus et al. 2006	Australian tropical rainforest	multiple
Dioszegia fristingensis	Dioszegia fristingensis	Dioszegia	SH209714.07FU_JQ857038_reps		x					x	x						Guerreiro et al. 2018	surface-sterilized and nonsterilized senescent leaves and 1-year old litter of Fagus sylvatica	Fagus
Dioszegia hungarica	Dioszegia hungarica	Dioszegia	SH182099.07FU_AF444379_refs		x					x	x						Guerreiro et al. 2018	surface-sterilized and nonsterilized senescent leaves and 1-year old litter of Fagus sylvatica	Fagus
Dioszegia hungarica	Dioszegia hungarica	Dioszegia	SH182099.07FU_AF444379_refs		x					x	x						Guerreiro et al. 2018	surface-sterilized and nonsterilized senescent leaves and 1-year old litter of Fagus sylvatica	Fagus
Dioszegia sp	NA	Dioszegia	SH182113.07FU_AM901780_reps		x					x	x						Guerreiro et al. 2018	surface-sterilized and nonsterilized senescent leaves and 1-year old litter of Fagus sylvatica	Fagus
Bullera crocea	Dioszegia crocea	Dioszegia	SH209709.07FU_AF444406_refs		x					x	x						Guerreiro et al. 2018	surface-sterilized and nonsterilized senescent leaves and 1-year old litter of Fagus sylvatica	Fagus
Bullera crocea	Dioszegia crocea	Dioszegia	SH209709.07FU_AF444406_refs		x					x	x						Guerreiro et al. 2018	surface-sterilized and nonsterilized senescent leaves and 1-year old litter of Fagus sylvatica	Fagus
Dioszegia	Dioszegia	Dioszegia							x	x	x						Wolfe et al. 2019	Acer macrophyllum litter; in-stream decomposition study	Acer
Diplodia sp.	NA	Diplodia								x	x						Bills & Polishook 1994	rainforest in Costa Rica	multiple
Dischloridium sp.	NA	Dischloridium								x	x						Paulus et al. 2006	Australian tropical rainforest	multiple
Discosia strobilina	Discosia strobilina	Discosia								x	x	x					Garcia-Lavina 2016	Eugenia uruguayensis litter	Eugenia
Discosia pseudoartocreas	-	Discosia	SH278700.07FU_KF777161_refs_singleton		x					x	x						Guerreiro et al. 2018	surface-sterilized and nonsterilized senescent leaves and 1-year old litter of Fagus sylvatica	Fagus
Discosin sp.	NA	Discosia				x			x		x		x	limited lignin		x	Osono 1999	beech litter in Japan	Fagus
Discosia	Discosia	Discosia									x		x				Osono 2006	Fagus	Fagus
Discosia spp.	NA	Discosia			x						x			x		x	Szink et al 2016	Quercus gambelii	Quercus
Discostroma	Discostroma	Discostroma									x	x					Osono 2006	Rhododendron	Rhododendron
Discostroma ficicola	Discostroma ficicola	Discostroma								x	x						Paulus et al. 2006	Australian tropical rainforest	multiple
Discula sp.	NA	Discula				x			x		x	x	x	limited lignin		x	Osono 1999	beech litter in Japan	Fagus
Dothideales	Dothideales	Dothideales					x			x	x						Uren et al 2016		multiple	EXTENSIVE data… I just pivoted to simplify
Dothideomycetes sp	NA	Dothideomycetes	SH206784.07FU_JQ761176_reps		x					x	x						Guerreiro et al. 2018	surface-sterilized and nonsterilized senescent leaves and 1-year old litter of Fagus sylvatica	Fagus
Dothideomycetes sp.	NA	Dothideomycetes	JF810509		x						x	x					Unteseher et al. 2013	leaves collected from Fagus sylvatica L. in Germany	Fagus
Dothideomycetes	Dothideomycetes	Dothideomycetes					x			x	x	x					Uren et al 2016		multiple	EXTENSIVE data… I just pivoted to simplify
Dothioraceae	-	Dothioraceae					x			x	x	x					Uren et al 2016		multiple	EXTENSIVE data… I just pivoted to simplify
Dothiorina sp.	NA	Dothiorina								x	x						Bills & Polishook 1994	rainforest in Costa Rica	multiple
Dreschlera australiensis	NA	Dreschlera								x	x	not differentiated	not differentiated				Prakash 2015	12 different tree species in India	multiple
Duganella	NA	Duganella							x	x	x						Wolfe et al. 2019	Acer macrophyllum litter; in-stream decomposition study	Acer	bacteria
Dumontinia tuberosa	Dumontinia tuberosa	Dumontinia	SH177346.07FU_UDB011457_refs		x					x	x						Guerreiro et al. 2018	surface-sterilized and nonsterilized senescent leaves and 1-year old litter of Fagus sylvatica	Fagus
Ectothiorhodosinus	NA	Ectothiorhodosinus							x	x	x						Wolfe et al. 2019	Acer macrophyllum litter; in-stream decomposition study	Acer	bacteria
Elaphomycetaceae sp	NA	Elaphomycetaceae	SH485938.07FU_JQ991717_reps_singleton		x					x	x						Guerreiro et al. 2018	surface-sterilized and nonsterilized senescent leaves and 1-year old litter of Fagus sylvatica	Fagus
Elsinoe verbenae	NA	Elsinoe	JN940391	93	x						x	x					Hirose et al. 2013	Camellia japonica leaves (similarity is %identity, not %query coverage, which is the only other Genbank measure given)	Camellia
Endoconidioma populi	Endoconidioma populi	Endoconidioma								x	x						Uren et al 2016	Salix pulchra	Salix	EXTENSIVE data… I just pivoted to simplify
Endoconidioma	Endoconidioma	Endoconidioma							x	x	x						Wolfe et al. 2019	Acer macrophyllum litter; in-stream decomposition study	Acer
Engyodontium album	Engyodontium album	Engyodontium	JN638800		x						x	x					Unteseher et al. 2013	leaves collected from Fagus sylvatica L. in Germany	Fagus
Ensifer	NA	Ensifer							x	x	x						Wolfe et al. 2019	Acer macrophyllum litter; in-stream decomposition study	Acer	bacteria
Enterographa hutchinsiae	Enterographa hutchinsiae	Enterographa	EU704089	93	x						x	x					Hirose et al. 2013	Camellia japonica leaves (similarity is %identity, not %query coverage, which is the only other Genbank measure given)	Camellia
Entoloma juncinum	Entoloma juncinum	Entoloma	SH221929.07FU_JX454870_reps		x					x	x						Guerreiro et al. 2018	surface-sterilized and nonsterilized senescent leaves and 1-year old litter of Fagus sylvatica	Fagus
Epicoccum nigrum	Epicoccum nigrum	Epicoccum								x	x	x					Garcia-Lavina 2016	Eugenia uruguayensis litter	Eugenia
Epicoccum nigrum	Epicoccum nigrum	Epicoccum	SH117088.07FU_FJ426996_refs		x					x	x						Guerreiro et al. 2018	surface-sterilized and nonsterilized senescent leaves and 1-year old litter of Fagus sylvatica	Fagus
Epicoccum nigrum	Epicoccum nigrum	Epicoccum	HM537048	99.3		x					x	x	x	x (showed decomposing ability)		x	He et al. 2012	Cinnamomum camphora leaves (senescent, surface-sterilized)	Cinnamomum
Epicoccum nigrum	Epicoccum nigrum	Epicoccum	KP713855.1	97				x			x						Mustonen et al 2016	Alnus incana litter	Alnus
Epicoccum	Epicoccum	Epicoccum									x		x				Osono 2006	Pinus, Eucalyptus, Swida	multiple
Epicoccum sp.	NA	Epicoccum								x	x	not differentiated	not differentiated				Prakash 2015	at least Syzygium cumini litter	Syzygium
Epicoccum spp.	NA	Epicoccum			x						x			x		x	Szink et al 2016	Quercus gambelii	Quercus
Epicoccum nigrum	Epicoccum nigrum	Epicoccum			x						x	x					Tateno 2015	Fagus crenata cupules, leaves, twigs	Fagus
Epicoccum nigrum	Epicoccum nigrum	Epicoccum	FJ426998							x	x	x					Unteseher et al. 2013	leaves collected from Fagus sylvatica L. in Germany	Fagus
Epicoccum nigrum	Epicoccum nigrum	Epicoccum	GQ996573	100						x	x	x	x				Voriskova et al. 2013	leaves from Quercus petraea in Czech Republic (collected fresh litter for litterbag study)	Quercus
Epicoccum nigrum	Epicoccum nigrum	Epicoccum			x						x	x					Wolfe et al. 2018	Alnus rubra surface-sterilized leaves	Alnus
Epithyrium sp.	NA	Epithyrium							x		x	x					Przybyl 2008	freshly-fallen Picea abies (L.) Karst. needles	Picea
Eriocercophora balladynae	NA	Eriocercophora								x	x						Polishook, Bills, and Lodge 1996	rainforest in Puerto Rico	multiple
Erysiphe wadae	-	Erysiphe	SH017020.07FU_AB091776_reps_singleton		x					x	x						Guerreiro et al. 2018	surface-sterilized and nonsterilized senescent leaves and 1-year old litter of Fagus sylvatica	Fagus
Erythrobasidiaceae clade	NA	Erythrobasidiaceae	JN905461							x	x	x					Unteseher et al. 2013	leaves collected from Fagus sylvatica L. in Germany	Fagus
Eucasphaeria capensis	Eucasphaeria capensis	Eucasphaeria					x				x						Uren et al 2016	Picea glauca	Picea	EXTENSIVE data… I just pivoted to simplify
Eurotiomycetes	Eurotiomycetes	Eurotiomycetes					x				x						Uren et al 2016	Pinus clausa	Pinus	EXTENSIVE data… I just pivoted to simplify
Eutypa sp.	NA	Eutypa	FJ228189							x	x	x					Unteseher et al. 2013	leaves collected from Fagus sylvatica L. in Germany	Fagus
Eutypa sp.	NA	Eutypa	DQ006948							x	x	x					Unteseher et al. 2013	leaves collected from Fagus sylvatica L. in Germany	Fagus
Exobasidium pieridis-ovalifoliae	Exobasidium pieridis-ovalifoliae	Exobasidium	SH017744.07FU_AB180372_reps_singleton		x					x	x						Guerreiro et al. 2018	surface-sterilized and nonsterilized senescent leaves and 1-year old litter of Fagus sylvatica	Fagus
Exobasidium pieridis-ovalifoliae	Exobasidium pieridis-ovalifoliae	Exobasidium	SH017744.07FU_AB180372_reps_singleton		x					x	x						Guerreiro et al. 2018	surface-sterilized and nonsterilized senescent leaves and 1-year old litter of Fagus sylvatica	Fagus
Exobasidium shiraianum	Exobasidium shiraianum	Exobasidium	SH211814.07FU_AB180338_reps		x					x	x						Guerreiro et al. 2018	surface-sterilized and nonsterilized senescent leaves and 1-year old litter of Fagus sylvatica	Fagus
Exobasidium sp	NA	Exobasidium	SH211825.07FU_AM902052_reps		x					x	x						Guerreiro et al. 2018	surface-sterilized and nonsterilized senescent leaves and 1-year old litter of Fagus sylvatica	Fagus
Exobasidium arescens	Exobasidium arescens	Exobasidium	SH211818.07FU_FJ896135_reps		x					x	x						Guerreiro et al. 2018	surface-sterilized and nonsterilized senescent leaves and 1-year old litter of Fagus sylvatica	Fagus
Exophiala sp. B	NA	Exophiala								x	x						Bills & Polishook 1994	rainforest in Costa Rica	multiple
Exophiala sp. A	NA	Exophiala								x	x						Bills & Polishook 1994	rainforest in Costa Rica	multiple
Exophiala sp. C	NA	Exophiala								x	x						Bills & Polishook 1994	rainforest in Costa Rica	multiple
Exophiala sp	NA	Exophiala	SH193971.07FU_EU035420_reps		x					x	x						Guerreiro et al. 2018	surface-sterilized and nonsterilized senescent leaves and 1-year old litter of Fagus sylvatica	Fagus
Exophiala brunnea	Exophiala salmonis	Exophiala	SH197656.07FU_JF747062_refs		x					x	x						Guerreiro et al. 2018	surface-sterilized and nonsterilized senescent leaves and 1-year old litter of Fagus sylvatica	Fagus
Exophiala jeanselmii	NA	Exophiala								x	x						Polishook, Bills, and Lodge 1996	rainforest in Puerto Rico	multiple
Exophiala sp A	NA	Exophiala								x	x						Polishook, Bills, and Lodge 1996	rainforest in Puerto Rico	multiple
Exophiala sp B	NA	Exophiala								x	x						Polishook, Bills, and Lodge 1996	rainforest in Puerto Rico	multiple
Exophiala sp C	NA	Exophiala								x	x						Polishook, Bills, and Lodge 1996	rainforest in Puerto Rico	multiple
Fabrella tsugae	Fabrella tsugae	Fabrella				x	x				x	x					Stone et al. 1996	eastern hemlock	Tsuga
Falcocladium thailandicum	Falcocladium thailandicum	Falcocladium	EU040216	98		x					x	x					Hirose et al. 2013	Camellia japonica leaves (similarity is %identity, not %query coverage, which is the only other Genbank measure given)	Camellia
Fellhanera	Fellhanera	Fellhanera							x	x	x						Wolfe et al. 2019	Acer macrophyllum litter; in-stream decomposition study	Acer
Fibrobacter	NA	Fibrobacter							x	x	x						Wolfe et al. 2019	Acer macrophyllum litter; in-stream decomposition study	Acer	bacteria
Filobasidium chernovii	Filobasidium chernovii	Filobasidium	SH197624.07FU_AF444354_refs		x					x	x						Guerreiro et al. 2018	surface-sterilized and nonsterilized senescent leaves and 1-year old litter of Fagus sylvatica	Fagus
Filobasidium chernovii	Filobasidium chernovii	Filobasidium	SH197624.07FU_AF444354_refs		x					x	x						Guerreiro et al. 2018	surface-sterilized and nonsterilized senescent leaves and 1-year old litter of Fagus sylvatica	Fagus
Filobasidium magnum	Filobasidium magnum	Filobasidium	SH382101.07FU_AF190008_refs		x					x	x						Guerreiro et al. 2018	surface-sterilized and nonsterilized senescent leaves and 1-year old litter of Fagus sylvatica	Fagus
Filobasidium wieringae	Filobasidium wieringae	Filobasidium	SH221435.07FU_AF444373_refs		x					x	x						Guerreiro et al. 2018	surface-sterilized and nonsterilized senescent leaves and 1-year old litter of Fagus sylvatica	Fagus
Fimetariella sp	NA	Fimetariella					x			x	x	x					Uren et al 2016	Juniperus deppeana	Juniperus	EXTENSIVE data… I just pivoted to simplify
Flabellocladia sp.	NA	Flabellocladia								x	x						Paulus et al. 2006	Australian tropical rainforest	multiple
Flagelloscypha sp	NA	Flagelloscypha	SH029487.07FU_JF424289_reps_singleton		x					x	x						Guerreiro et al. 2018	surface-sterilized and nonsterilized senescent leaves and 1-year old litter of Fagus sylvatica	Fagus
Flagellospora curvula	Flagellospora curvula	Flagellospora	KC834045.1	98				x			x						Mustonen et al 2016	Alnus incana litter	Alnus
Flammulaster carpophilus	Flammulaster carpophilus	Flammulaster	SH186585.07FU_UDB015635_reps		x					x	x						Guerreiro et al. 2018	surface-sterilized and nonsterilized senescent leaves and 1-year old litter of Fagus sylvatica	Fagus
Flavisolibacter	NA	Flavisolibacter							x	x	x						Wolfe et al. 2019	Acer macrophyllum litter; in-stream decomposition study	Acer	bacteria
Flavobacterium	NA	Flavobacterium							x	x	x						Wolfe et al. 2019	Acer macrophyllum litter; in-stream decomposition study	Acer	bacteria
Fomes fomentarius	Fomes fomentarius	Fomes	SH198216.07FU_JX109860_refs		x					x	x						Guerreiro et al. 2018	surface-sterilized and nonsterilized senescent leaves and 1-year old litter of Fagus sylvatica	Fagus
Fomitopsis pinicola	Fomitopsis pinicola	Fomitopsis	SH207630.07FU_UDB011618_refs		x					x	x						Guerreiro et al. 2018	surface-sterilized and nonsterilized senescent leaves and 1-year old litter of Fagus sylvatica	Fagus
Fomitopsis pinicola	Fomitopsis pinicola	Fomitopsis	FR717226			x					x	x		x (showed decomposing ability - enzyme production and mass loss)	saprotroph/parasite according to lit (Table 1)	x	Zifcakova 2011	Picea abies surface-sterilized needles	Picea
Frigoribacterium	NA	Frigoribacterium							x	x	x						Wolfe et al. 2019	Acer macrophyllum litter; in-stream decomposition study	Acer	bacteria
Frondihabitans	NA	Frondihabitans							x	x	x						Wolfe et al. 2019	Acer macrophyllum litter; in-stream decomposition study	Acer	bacteria
Fungi sp	NA	Fungal	SH466492.07FU_HM136639_reps_singleton		x					x	x						Guerreiro et al. 2018	surface-sterilized and nonsterilized senescent leaves and 1-year old litter of Fagus sylvatica	Fagus
Fungi sp	NA	Fungal	SH496806.07FU_LC025970_reps_singleton		x					x	x						Guerreiro et al. 2018	surface-sterilized and nonsterilized senescent leaves and 1-year old litter of Fagus sylvatica	Fagus
Fungi sp	NA	Fungal	SH473338.07FU_HQ701751_reps_singleton		x					x	x						Guerreiro et al. 2018	surface-sterilized and nonsterilized senescent leaves and 1-year old litter of Fagus sylvatica	Fagus
Fungi sp	NA	Fungal	SH463293.07FU_FN610889_reps_singleton		x					x	x						Guerreiro et al. 2018	surface-sterilized and nonsterilized senescent leaves and 1-year old litter of Fagus sylvatica	Fagus
Fungi sp	NA	Fungal	SH492672.07FU_KP889942_reps_singleton		x					x	x						Guerreiro et al. 2018	surface-sterilized and nonsterilized senescent leaves and 1-year old litter of Fagus sylvatica	Fagus
Fungi sp	NA	Fungal	SH018721.07FU_KF800388_reps_singleton		x					x	x						Guerreiro et al. 2018	surface-sterilized and nonsterilized senescent leaves and 1-year old litter of Fagus sylvatica	Fagus
Fungi sp	NA	Fungal	SH494992.07FU_KP893218_reps_singleton		x					x	x						Guerreiro et al. 2018	surface-sterilized and nonsterilized senescent leaves and 1-year old litter of Fagus sylvatica	Fagus
Fungi sp	NA	Fungal	SH495483.07FU_KP889807_reps_singleton		x					x	x						Guerreiro et al. 2018	surface-sterilized and nonsterilized senescent leaves and 1-year old litter of Fagus sylvatica	Fagus
Fungi sp	NA	Fungal	SH492703.07FU_KP889689_reps_singleton		x					x	x						Guerreiro et al. 2018	surface-sterilized and nonsterilized senescent leaves and 1-year old litter of Fagus sylvatica	Fagus
Fungi sp	NA	Fungal	SH024172.07FU_KF617406_reps_singleton		x					x	x						Guerreiro et al. 2018	surface-sterilized and nonsterilized senescent leaves and 1-year old litter of Fagus sylvatica	Fagus
Fungi sp	NA	Fungal	SH016218.07FU_KF646107_reps_singleton		x					x	x						Guerreiro et al. 2018	surface-sterilized and nonsterilized senescent leaves and 1-year old litter of Fagus sylvatica	Fagus
Fungi sp	NA	Fungal	SH459765.07FU_AM999753_reps_singleton		x					x	x						Guerreiro et al. 2018	surface-sterilized and nonsterilized senescent leaves and 1-year old litter of Fagus sylvatica	Fagus
Fungi sp	NA	Fungal	SH491139.07FU_KT328815_reps_singleton		x					x	x						Guerreiro et al. 2018	surface-sterilized and nonsterilized senescent leaves and 1-year old litter of Fagus sylvatica	Fagus
Fungi sp	NA	Fungal	SH488443.07FU_KP889783_reps_singleton		x					x	x						Guerreiro et al. 2018	surface-sterilized and nonsterilized senescent leaves and 1-year old litter of Fagus sylvatica	Fagus
Fungi sp	NA	Fungal	SH463293.07FU_FN610889_reps_singleton		x					x	x						Guerreiro et al. 2018	surface-sterilized and nonsterilized senescent leaves and 1-year old litter of Fagus sylvatica	Fagus
Fungi sp	NA	Fungal	SH493691.07FU_KP889370_reps_singleton		x					x	x						Guerreiro et al. 2018	surface-sterilized and nonsterilized senescent leaves and 1-year old litter of Fagus sylvatica	Fagus
Fungi sp	NA	Fungal	SH496806.07FU_LC025970_reps_singleton		x					x	x						Guerreiro et al. 2018	surface-sterilized and nonsterilized senescent leaves and 1-year old litter of Fagus sylvatica	Fagus
Fungi sp	NA	Fungal	SH009124.07FU_JX907822_reps_singleton		x					x	x						Guerreiro et al. 2018	surface-sterilized and nonsterilized senescent leaves and 1-year old litter of Fagus sylvatica	Fagus
Fungi sp	NA	Fungal	SH205434.07FU_AM999638_reps		x					x	x						Guerreiro et al. 2018	surface-sterilized and nonsterilized senescent leaves and 1-year old litter of Fagus sylvatica	Fagus
Fungi sp	NA	Fungal	SH184600.07FU_AM924145_reps		x					x	x						Guerreiro et al. 2018	surface-sterilized and nonsterilized senescent leaves and 1-year old litter of Fagus sylvatica	Fagus
Fungi sp	NA	Fungal	SH201878.07FU_DQ979757_reps		x					x	x						Guerreiro et al. 2018	surface-sterilized and nonsterilized senescent leaves and 1-year old litter of Fagus sylvatica	Fagus
Fungi sp	NA	Fungal	SH014332.07FU_JX456764_reps_singleton		x					x	x						Guerreiro et al. 2018	surface-sterilized and nonsterilized senescent leaves and 1-year old litter of Fagus sylvatica	Fagus
Fungi sp	NA	Fungal	SH495331.07FU_KT328742_reps_singleton		x					x	x						Guerreiro et al. 2018	surface-sterilized and nonsterilized senescent leaves and 1-year old litter of Fagus sylvatica	Fagus
Fungi sp	NA	Fungal	SH495231.07FU_KR872602_reps_singleton		x					x	x						Guerreiro et al. 2018	surface-sterilized and nonsterilized senescent leaves and 1-year old litter of Fagus sylvatica	Fagus
Fungi sp	NA	Fungal	SH024992.07FU_AM999605_reps_singleton		x					x	x						Guerreiro et al. 2018	surface-sterilized and nonsterilized senescent leaves and 1-year old litter of Fagus sylvatica	Fagus
Fungi sp	NA	Fungal	SH031519.07FU_FR682229_reps_singleton		x					x	x						Guerreiro et al. 2018	surface-sterilized and nonsterilized senescent leaves and 1-year old litter of Fagus sylvatica	Fagus
Fungi sp	NA	Fungal	SH192616.07FU_GU073007_reps		x					x	x						Guerreiro et al. 2018	surface-sterilized and nonsterilized senescent leaves and 1-year old litter of Fagus sylvatica	Fagus
Fungi sp	NA	Fungal	SH475543.07FU_KC965223_reps_singleton		x					x	x						Guerreiro et al. 2018	surface-sterilized and nonsterilized senescent leaves and 1-year old litter of Fagus sylvatica	Fagus
Fungi sp	NA	Fungal	SH000256.07FU_JN032501_reps_singleton		x					x	x						Guerreiro et al. 2018	surface-sterilized and nonsterilized senescent leaves and 1-year old litter of Fagus sylvatica	Fagus
Fungi sp	NA	Fungal	SH028802.07FU_JX043070_reps_singleton		x					x	x						Guerreiro et al. 2018	surface-sterilized and nonsterilized senescent leaves and 1-year old litter of Fagus sylvatica	Fagus
Fungi sp	NA	Fungal	SH000332.07FU_HQ445274_reps_singleton		x					x	x						Guerreiro et al. 2018	surface-sterilized and nonsterilized senescent leaves and 1-year old litter of Fagus sylvatica	Fagus
Fungi sp	NA	Fungal	SH494280.07FU_KM104105_reps_singleton		x					x	x						Guerreiro et al. 2018	surface-sterilized and nonsterilized senescent leaves and 1-year old litter of Fagus sylvatica	Fagus
Fungi sp	NA	Fungal	SH004854.07FU_AM999579_reps_singleton		x					x	x						Guerreiro et al. 2018	surface-sterilized and nonsterilized senescent leaves and 1-year old litter of Fagus sylvatica	Fagus
Fungi sp	NA	Fungal	SH494180.07FU_KT122786_reps_singleton		x					x	x						Guerreiro et al. 2018	surface-sterilized and nonsterilized senescent leaves and 1-year old litter of Fagus sylvatica	Fagus
Fungi sp	NA	Fungal	SH215056.07FU_JX456991_reps		x					x	x						Guerreiro et al. 2018	surface-sterilized and nonsterilized senescent leaves and 1-year old litter of Fagus sylvatica	Fagus
Fungi sp	NA	Fungal	SH459513.07FU_KF296829_reps_singleton		x					x	x						Guerreiro et al. 2018	surface-sterilized and nonsterilized senescent leaves and 1-year old litter of Fagus sylvatica	Fagus
Fungi sp	NA	Fungal	SH463293.07FU_FN610889_reps_singleton		x					x	x						Guerreiro et al. 2018	surface-sterilized and nonsterilized senescent leaves and 1-year old litter of Fagus sylvatica	Fagus
Fungi sp	NA	Fungal	SH033810.07FU_EF592082_reps_singleton		x					x	x						Guerreiro et al. 2018	surface-sterilized and nonsterilized senescent leaves and 1-year old litter of Fagus sylvatica	Fagus
Fungi sp	NA	Fungal	SH008224.07FU_DQ979666_reps_singleton		x					x	x						Guerreiro et al. 2018	surface-sterilized and nonsterilized senescent leaves and 1-year old litter of Fagus sylvatica	Fagus
Fungal sp. (cf. Pleosporales)	NA	Fungal	JN905268							x	x	x					Unteseher et al. 2013	leaves collected from Fagus sylvatica L. in Germany	Fagus
Fungal sp. (cf. Pleosporales)	NA	Fungal	JN905268							x	x	x					Unteseher et al. 2013	leaves collected from Fagus sylvatica L. in Germany	Fagus
Fungal sp. (cf. Pleosporales)	NA	Fungal	JN905268							x	x	x					Unteseher et al. 2013	leaves collected from Fagus sylvatica L. in Germany	Fagus
Fungal sp.	NA	Fungal	FN548158		x						x	x					Unteseher et al. 2013	leaves collected from Fagus sylvatica L. in Germany	Fagus
Fungal sp.	NA	Fungal	JF449745							x	x	x					Unteseher et al. 2013	leaves collected from Fagus sylvatica L. in Germany	Fagus
Fungal sp. (cf. Dothideomycetes)	NA	Fungal	JN906609							x	x	x					Unteseher et al. 2013	leaves collected from Fagus sylvatica L. in Germany	Fagus
Fungal sp. (cf. Helotiales	NA	Fungal	JN395830							x	x	x					Unteseher et al. 2013	leaves collected from Fagus sylvatica L. in Germany	Fagus
Fungal sp. (cf. Helotiales	NA	Fungal	AF502859							x	x	x					Unteseher et al. 2013	leaves collected from Fagus sylvatica L. in Germany	Fagus
Fungal sp. (cf. Helotiales)	NA	Fungal	JF449563		x						x	x					Unteseher et al. 2013	leaves collected from Fagus sylvatica L. in Germany	Fagus
Fungal sp. (cf. Helotiales)	NA	Fungal	JF449563		x						x	x					Unteseher et al. 2013	leaves collected from Fagus sylvatica L. in Germany	Fagus
Fungal sp. (cf. Helotiales)	NA	Fungal	JN904440		x						x	x					Unteseher et al. 2013	leaves collected from Fagus sylvatica L. in Germany	Fagus
Fungal sp. (cf. Helotiales)	NA	Fungal	HQ021905		x						x	x					Unteseher et al. 2013	leaves collected from Fagus sylvatica L. in Germany	Fagus
Fungal sp. (cf. Helotiales)	NA	Fungal	JF945546		x						x	x					Unteseher et al. 2013	leaves collected from Fagus sylvatica L. in Germany	Fagus
Fungal sp. (cf. Helotiales)	NA	Fungal	JN395159							x	x	x					Unteseher et al. 2013	leaves collected from Fagus sylvatica L. in Germany	Fagus
Fungal sp. (cf. Helotiales)	NA	Fungal	JX001628							x	x	x					Unteseher et al. 2013	leaves collected from Fagus sylvatica L. in Germany	Fagus
Fungal sp. (cf. Helotiales)	NA	Fungal	JX001628							x	x	x					Unteseher et al. 2013	leaves collected from Fagus sylvatica L. in Germany	Fagus
Fungal sp. (cf. Helotiales)	NA	Fungal	JN905530							x	x	x					Unteseher et al. 2013	leaves collected from Fagus sylvatica L. in Germany	Fagus
Fungal sp. (cf. Helotiales)	NA	Fungal	HM123235							x	x	x					Unteseher et al. 2013	leaves collected from Fagus sylvatica L. in Germany	Fagus
Fungal sp. (cf. Hypocreales)	NA	Fungal	FN548160		x						x	x					Unteseher et al. 2013	leaves collected from Fagus sylvatica L. in Germany	Fagus
Fungal sp. (cf. Leotiomycetes)	NA	Fungal	FJ553143							x	x	x					Unteseher et al. 2013	leaves collected from Fagus sylvatica L. in Germany	Fagus
Fungal sp. (cf. Leotiomycetes)	NA	Fungal	JN396315							x	x	x					Unteseher et al. 2013	leaves collected from Fagus sylvatica L. in Germany	Fagus
Fungal sp. (cf. Nectriaceae)	NA	Fungal	JN905334							x	x	x					Unteseher et al. 2013	leaves collected from Fagus sylvatica L. in Germany	Fagus
Fungal sp. (cf. Nectriaceae)	NA	Fungal	JN905334							x	x	x					Unteseher et al. 2013	leaves collected from Fagus sylvatica L. in Germany	Fagus
Fungal sp. (cf. Phaeosphaeria)	NA	Fungal	FN548155		x						x	x					Unteseher et al. 2013	leaves collected from Fagus sylvatica L. in Germany	Fagus
Fungal sp. (cf. Pleosporales)	NA	Fungal	EU627019		x						x	x					Unteseher et al. 2013	leaves collected from Fagus sylvatica L. in Germany	Fagus
Fungal sp. (cf. Pleosporales)	NA	Fungal	JN905268							x	x	x					Unteseher et al. 2013	leaves collected from Fagus sylvatica L. in Germany	Fagus
Fungal sp. (cf. Pleosporales)	NA	Fungal	JN905268							x	x	x					Unteseher et al. 2013	leaves collected from Fagus sylvatica L. in Germany	Fagus
Fungi unidentified	NA	Fungal					x			x	x	x					Uren et al 2016		multiple	EXTENSIVE data… I just pivoted to simplify
Fusarium sp. B	NA	Fusarium								x	x						Bills & Polishook 1994	rainforest in Costa Rica	multiple
Fusarium sp. D	NA	Fusarium								x	x						Bills & Polishook 1994	rainforest in Costa Rica	multiple
Fusarium sp. C	NA	Fusarium								x	x						Bills & Polishook 1994	rainforest in Costa Rica	multiple
Fusarium sp. A	NA	Fusarium								x	x						Bills & Polishook 1994	rainforest in Costa Rica	multiple
Fusarium sambucinum	Fusarium sambucinum var. sambucinum	Fusarium								x	x	x					Garcia-Lavina 2016	Eugenia uruguayensis litter	Eugenia
Fusarium sp. Link	NA	Fusarium								x	x	x					Garcia-Lavina 2016	Eugenia uruguayensis litter	Eugenia
Fusarium tricinctum	Fusarium tricinctum	Fusarium								x	x	x					Garcia-Lavina 2016	Eugenia uruguayensis litter	Eugenia
Fusarium dlaminii	Fusarium dlaminii	Fusarium								x	x	x					Garcia-Lavina 2016	Eugenia uruguayensis litter	Eugenia
Fusarium incarnatum	Fusarium incarnatum	Fusarium								x	x	x					Garcia-Lavina 2016	Eugenia uruguayensis litter	Eugenia
Fusarium oxysporum	Fusarium oxysporum	Fusarium								x	x	x					Garcia-Lavina 2016	Eugenia uruguayensis litter	Eugenia
Fusarium sp	NA	Fusarium	SH458505.07FU_AY264267_reps_singleton		x					x	x						Guerreiro et al. 2018	surface-sterilized and nonsterilized senescent leaves and 1-year old litter of Fagus sylvatica	Fagus
Fusarium sp	NA	Fusarium	SH022240.07FU_EU442589_reps_singleton		x					x	x						Guerreiro et al. 2018	surface-sterilized and nonsterilized senescent leaves and 1-year old litter of Fagus sylvatica	Fagus
Fusarium moniliforme	Fusarium verticillioides	Fusarium			x						x	x					Murugaiyan 2015	Rhizophora mucronata	Rhizophora
Fusarium sp.2	NA	Fusarium				x			x		x		x	not explicit		x	Osono 1999	beech litter in Japan	Fagus
Fusarium sp.	NA	Fusarium				x			x		x		x	not explicit		x	Osono 1999	beech litter in Japan	Fagus
Fusarium	Fusarium	Fusarium									x		x				Osono 2006	Abies, Halimione	multiple
Fusarium sp.	NA	Fusarium								x	x						Paulus et al. 2006	Australian tropical rainforest	multiple
Fusarium sp C	NA	Fusarium								x	x						Polishook, Bills, and Lodge 1996	rainforest in Puerto Rico	multiple
Fusarium sp E	NA	Fusarium								x	x						Polishook, Bills, and Lodge 1996	rainforest in Puerto Rico	multiple
Fusarium sp D	NA	Fusarium								x	x						Polishook, Bills, and Lodge 1996	rainforest in Puerto Rico	multiple
Fusarium lateritium	Fusarium lateritium	Fusarium								x	x						Polishook, Bills, and Lodge 1996	rainforest in Puerto Rico	multiple
Fusarium decemcellularae	NA	Fusarium								x	x						Polishook, Bills, and Lodge 1996	rainforest in Puerto Rico	multiple
Fusarium sp A	NA	Fusarium								x	x						Polishook, Bills, and Lodge 1996	rainforest in Puerto Rico	multiple
Fusarium sp B	NA	Fusarium								x	x						Polishook, Bills, and Lodge 1996	rainforest in Puerto Rico	multiple
Fusarium sp.	NA	Fusarium								x	x	not differentiated	not differentiated				Prakash 2015	12 different tree species in India	multiple
Fusarium sp. 1	NA	Fusarium			x						x	x					Promputtha 2010	C. japonica leaves	Camellia
Fusarium sp. 1	NA	Fusarium			waiting for ILL request to verify						x	?			x	x	Promputtha 2010	C. japonica leaves	Camellia
Fusarium lateritium	Fusarium lateritium	Fusarium							x		x	x					Przybyl 2008	freshly-fallen Picea abies (L.) Karst. needles	Picea
Fusarium acuminatum	Fusarium acuminatum	Fusarium							x		x	x					Przybyl 2008	freshly-fallen Picea abies (L.) Karst. needles	Picea
Fusarium sp.	NA	Fusarium	FN548159		x						x	x					Unteseher et al. 2013	leaves collected from Fagus sylvatica L. in Germany	Fagus
Fusarium sp OTU 011	NA	Fusarium					x				x						Uren et al 2016	Tsuga canadensis	Tsuga	EXTENSIVE data… I just pivoted to simplify
Fusarium	Fusarium	Fusarium					x			x	x						Uren et al 2016		multiple	EXTENSIVE data… I just pivoted to simplify
Fusicoccum	Fusicoccum	Fusicoccum									x	x					Osono 2006	Pinus	Pinus
Fusidium griseum	Fusidium griseum	Fusidium	SH027562.07FU_EF029217_reps_singleton		x					x	x						Guerreiro et al. 2018	surface-sterilized and nonsterilized senescent leaves and 1-year old litter of Fagus sylvatica	Fagus
Fusidium griseum	Fusidium griseum	Fusidium	SH027562.07FU_EF029217_reps_singleton		x					x	x						Guerreiro et al. 2018	surface-sterilized and nonsterilized senescent leaves and 1-year old litter of Fagus sylvatica	Fagus
Gaeumannomyces sp	NA	Gaeumannomyces								x	x						Paulus et al. 2006	Australian tropical rainforest	multiple
Dipodascus geotrichum	Galactomyces geotrichum	Galactomyces	SH180667.07FU_JQ668727_reps		x					x	x						Guerreiro et al. 2018	surface-sterilized and nonsterilized senescent leaves and 1-year old litter of Fagus sylvatica	Fagus
Ganoderma sp.	NA	Ganoderma	AY884184		x						x	x					Unteseher et al. 2013	leaves collected from Fagus sylvatica L. in Germany	Fagus
Geastrum	Geastrum	Geastrum							x	x	x						Wolfe et al. 2019	Acer macrophyllum litter; in-stream decomposition study	Acer
Gelasinospora	Gelasinospora	Gelasinospora							x	x	x						Wolfe et al. 2019	Acer macrophyllum litter; in-stream decomposition study	Acer
Geniculisporium	NA	Geniculisporium									x						Stone et al. 1996	variety of conifers	multiple
Geniculosporium sp.	NA	Geniculosporium								x	x						Bills & Polishook 1994	rainforest in Costa Rica	multiple
Geniculosporium sp.2	NA	Geniculosporium				x			x		x	x		high lignin		x	Osono 1999	beech litter in Japan	Fagus
Geniculosporium sp.	NA	Geniculosporium				x			x		x	x		high lignin		x	Osono 1999	beech litter in Japan	Fagus
Geniculosporium sp. 1	NA	Geniculosporium			x	x			x	x	x	x					Osono 2002	beech litter in Japan	Fagus
Geniculosporium	Nemania	Geniculosporium									x	x					Osono 2006	Camellia, Fagus	multiple
Geniculosporium	Nemania	Geniculosporium							x	x	x			- or NA on Camellia; + on Fagus		x	Osono 2006	Fagus litter	Fagus
Geniculosporium sp. 1	NA	Geniculosporium			x						x	x					Osono 2008	Camellia japonica leaves (temporal study; culture-based)	Camellia
Geniculosporium sp.	NA	Geniculosporium			x						x	x					Tateno 2015	Fagus crenata cupules, leaves, twigs	Fagus
Genolevuria amylolytica	Genolevuria amylolytica	Genolevuria	SH213903.07FU_KF036585_refs		x					x	x						Guerreiro et al. 2018	surface-sterilized and nonsterilized senescent leaves and 1-year old litter of Fagus sylvatica	Fagus
Geodermatophilus	NA	Geodermatophilus							x	x	x						Wolfe et al. 2019	Acer macrophyllum litter; in-stream decomposition study	Acer	bacteria
Geopyxis sp	NA	Geopyxis					x			x	x	x					Uren et al 2016		multiple	EXTENSIVE data… I just pivoted to simplify
Georgfuchsia	NA	Georgfuchsia							x	x	x						Wolfe et al. 2019	Acer macrophyllum litter; in-stream decomposition study	Acer	bacteria
Geotrichum sp.	NA	Geotrichum								x	x						Bills & Polishook 1994	rainforest in Costa Rica	multiple
Geotrichum sp.	NA	Geotrichum								x	x						Paulus et al. 2006	Australian tropical rainforest	multiple
Geotrichum sp.	NA	Geotrichum							x		x	x					Przybyl 2008	freshly-fallen Picea abies (L.) Karst. needles	Picea
Gibberella sp.	NA	Gibberella	HM537076	99.7		x					x	x	x	x (showed decomposing ability)		x	He et al. 2012	Cinnamomum camphora leaves (senescent, surface-sterilized)	Cinnamomum
Gibberella sp.	NA	Gibberella	HM537075	99.8		x					x	x	x	x (showed decomposing ability)		x	He et al. 2012	Cinnamomum camphora leaves (senescent, surface-sterilized)	Cinnamomum
Gigaspora margarita	Gigaspora margarita	Gigaspora	AJ006850	84						x	x	x	x				Voriskova et al. 2013	leaves from Quercus petraea in Czech Republic (collected fresh litter for litterbag study)	Quercus
Gliocephalotrichum simplex	Gliocephalotrichum simplex	Gliocephalotrichum								x	x						Paulus et al. 2006	Australian tropical rainforest	multiple
Gliocladiopsis tenuis	Gliocladiopsis tenuis	Gliocladiopsis								x	x						Paulus et al. 2006	Australian tropical rainforest	multiple
Gliocladiopsis sp.	NA	Gliocladiopsis								x	x						Paulus et al. 2006	Australian tropical rainforest	multiple
Gliocladiopsis tenuis	Gliocladiopsis tenuis	Gliocladiopsis								x	x						Polishook, Bills, and Lodge 1996	rainforest in Puerto Rico	multiple
Gliocladium roseum Bainier	NA	Gliocladium								x	x						Bills & Polishook 1994	rainforest in Costa Rica	multiple
Gliocladium rOseurn	NA	Gliocladium				x			x		x		x	not explicit		x	Osono 1999	beech litter in Japan	Fagus
Gliocladium sp. 1	NA	Gliocladium								x	x						Paulus et al. 2006	Australian tropical rainforest	multiple
Gliocladium sp. 2	NA	Gliocladium								x	x						Paulus et al. 2006	Australian tropical rainforest	multiple
Gliocladium roseum Bainier	NA	Gliocladium								x	x						Polishook, Bills, and Lodge 1996	rainforest in Puerto Rico	multiple
Gliocladium sp	NA	Gliocladium								x	x						Polishook, Bills, and Lodge 1996	rainforest in Puerto Rico	multiple
Gliocladium viride Matr	NA	Gliocladium								x	x						Polishook, Bills, and Lodge 1996	rainforest in Puerto Rico	multiple
Gliomastix murorum	Gliomastix murorum	Gliomastix								x	x						Paulus et al. 2006	Australian tropical rainforest	multiple
Gliomastix sp. 1	NA	Gliomastix								x	x						Paulus et al. 2006	Australian tropical rainforest	multiple
Gliomastix sp. 2	NA	Gliomastix								x	x						Paulus et al. 2006	Australian tropical rainforest	multiple
Gliomastix sp. 3a	NA	Gliomastix								x	x						Paulus et al. 2006	Australian tropical rainforest	multiple
Gloeocystidiellum	Gloeocystidiellum	Gloeocystidiellum							x	x	x						Wolfe et al. 2019	Acer macrophyllum litter; in-stream decomposition study	Acer
Gloeosporidiella	Drepanopeziza	Gloeosporidiella									x	x					Osono 2006	Abies	Abies
Glomerella cingulata	Glomerella cingulata	Glomerella								x	x						Bills & Polishook 1994	rainforest in Costa Rica	multiple
Glomerella sp A	NA	Glomerella								x	x						Polishook, Bills, and Lodge 1996	rainforest in Puerto Rico	multiple
Glomerella sp.	NA	Glomerella								x	x	not differentiated	not differentiated				Prakash 2015	at least Syzygium cumini litter	Syzygium
Glomerella sp.	NA	Glomerella								x	x	not differentiated	not differentiated				Prakash 2015	12 different tree species in India	multiple
Glomerella acutata	-	Glomerella			x						x	x					Wolfe et al. 2018	Alnus rubra surface-sterilized leaves	Alnus
Gnomonia	Gnomonia	Gnomonia									x	x					Osono 2006	Fagus	Fagus
Gnomonia elaeocarpa	-	Gnomonia								x	x						Paulus et al. 2006	Australian tropical rainforest	multiple
Gnomonia queenslandica	-	Gnomonia								x	x						Paulus et al. 2006	Australian tropical rainforest	multiple
Gnomonia sp. 1	NA	Gnomonia								x	x						Paulus et al. 2006	Australian tropical rainforest	multiple
Gnomonia sp. 2	NA	Gnomonia								x	x						Paulus et al. 2006	Australian tropical rainforest	multiple
Gnomonia virginianae	Gnomonia virginianae	Gnomonia	EU254806		x						x	x					Unteseher et al. 2013	leaves collected from Fagus sylvatica L. in Germany	Fagus
Gnomoniopsis paraclavulata	Gnomoniopsis paraclavulata	Gnomoniopsis					x			x	x	x					Uren et al 2016		multiple	EXTENSIVE data… I just pivoted to simplify
Gnomoniopsis idaeicola	Gnomoniopsis idaeicola	Gnomoniopsis			x						x	x					Wolfe et al. 2018	Alnus rubra surface-sterilized leaves	Alnus
Goidanichiella sp.	NA	Goidanichiella								x	x						Paulus et al. 2006	Australian tropical rainforest	multiple
Gonytrichum chamydosporium	NA	Gonytrichum								x	x						Bills & Polishook 1994	rainforest in Costa Rica	multiple
Gonytrichum chamydosporium	NA	Gonytrichum								x	x						Polishook, Bills, and Lodge 1996	rainforest in Puerto Rico	multiple
Gonytrichum sp.	NA	Gonytrichum							x		x	x					Przybyl 2008	freshly-fallen Picea abies (L.) Karst. needles	Picea
Gorgomyces hungaricus	-	Gorgomyces	SH032312.07FU_KC834058_refs_singleton		x					x	x						Guerreiro et al. 2018	surface-sterilized and nonsterilized senescent leaves and 1-year old litter of Fagus sylvatica	Fagus
Graphium penicilliodes	NA	Graphium								x	x						Polishook, Bills, and Lodge 1996	rainforest in Puerto Rico	multiple
Graphostroma sp.	NA	Graphostroma			x						x	x					Wolfe et al. 2018	Alnus rubra surface-sterilized leaves	Alnus
Guignardia sp.	NA	Guignardia	HM537040	100		x					x	x	x	x (showed decomposing ability)		x	He et al. 2012	Cinnamomum camphora leaves (senescent, surface-sterilized)	Cinnamomum
Guignardia sp.	NA	Guignardia	HM537020	99.9		x					x	x	x	x (showed decomposing ability)		x	He et al. 2012	Cinnamomum camphora leaves (senescent, surface-sterilized)	Cinnamomum
Guignardia sp.	NA	Guignardia	HM537060	99.6		x					x	x	x	x (showed decomposing ability)		x	He et al. 2012	Cinnamomum camphora leaves (senescent, surface-sterilized)	Cinnamomum
Guignardia	Phyllosticta	Guignardia									x	x					Osono 2006	Pieris, Rhododendron	multiple
Guignardia sp.	NA	Guignardia								x	x						Paulus et al. 2006	Australian tropical rainforest	multiple
Guignardia sp.	NA	Guignardia								x	x	not differentiated	not differentiated				Prakash 2015	at least Syzygium cumini litter	Syzygium
Guignardia mangiferae	Guignardia mangiferae	Guignardia			x						x	x					Promputtha 2010	C. japonica leaves	Camellia
Guignardia mangiferae	Guignardia mangiferae	Guignardia			waiting for ILL request to verify						x	?			x	x	Promputtha 2010	C. japonica leaves	Camellia
Guignardia mangiferae	Guignardia mangiferae	Guignardia	FJ769722	99						x	x	x	x				Voriskova et al. 2013	leaves from Quercus petraea in Czech Republic (collected fresh litter for litterbag study)	Quercus
Guilia sp.	NA	Guilia								x	x						Bills & Polishook 1994	rainforest in Costa Rica	multiple
Gymnopus junquilleus	Gymnopus junquilleus	Gymnopus	SH239879.07FU_DQ449969_refs		x					x	x						Guerreiro et al. 2018	surface-sterilized and nonsterilized senescent leaves and 1-year old litter of Fagus sylvatica	Fagus
Marasmius androsaceus	Gymnopus androsaceus	Gymnopus	FR717227							x	x	x		x (showed decomposing ability - enzyme production and mass loss)	saprotroph according to lit (Table 1)	x	Zifcakova 2011	Picea abies surface-sterilized needles	Picea
Gyoerffyella entomobryoides	Gyoerffyella entomobryoides	Gyoerffyella	SH184432.07FU_KC834056_refs		x					x	x						Guerreiro et al. 2018	surface-sterilized and nonsterilized senescent leaves and 1-year old litter of Fagus sylvatica	Fagus
Gyoerffyella rotula	Gyoerffyella rotula	Gyoerffyella	AY729937	97						x	x	x	x				Voriskova et al. 2013	leaves from Quercus petraea in Czech Republic (collected fresh litter for litterbag study)	Quercus
Gyoerffyella	Gyoerffyella	Gyoerffyella							x	x	x						Wolfe et al. 2019	Acer macrophyllum litter; in-stream decomposition study	Acer
Gyrothrix pediculata	Gyrothrix pediculata	Gyrothrix								x	x						Bills & Polishook 1994	rainforest in Costa Rica	multiple
Gyrothrix	Gyrothrix	Gyrothrix								x	x	not differentiated	not differentiated				Prakash 2015	at least Syzygium cumini litter	Syzygium
Halosphaeriaceae sp	NA	Halosphaeriaceae	SH211301.07FU_EU686893_reps		x					x	x						Guerreiro et al. 2018	surface-sterilized and nonsterilized senescent leaves and 1-year old litter of Fagus sylvatica	Fagus
Hansjordia sp.	NA	Hansfordia								x	x						Bills & Polishook 1994	rainforest in Costa Rica	multiple
Hansfordia pulvinata	Hansfordia pulvinata	Hansfordia								x	x						Paulus et al. 2006	Australian tropical rainforest	multiple
Haplographium sp	NA	Haplographium								x	x						Polishook, Bills, and Lodge 1996	rainforest in Puerto Rico	multiple
Harpographium sp. 2	NA	Harpographium								x	x						Paulus et al. 2006	Australian tropical rainforest	multiple
Harpographium sp. 1	NA	Harpographium								x	x						Paulus et al. 2006	Australian tropical rainforest	multiple
Helicosporium sp.	NA	Helicosporium								x	x						Paulus et al. 2006	Australian tropical rainforest	multiple
Helicosporium griseum	Helicosporium murinum	Helicosporium								x	x						Paulus et al. 2006	Australian tropical rainforest	multiple
Helminthosporium sp.	NA	Helminthosporium								x	x	not differentiated	not differentiated				Prakash 2015	12 different tree species in India	multiple
Helminthosporium sp	NA	Helminthosporium									x	x					Uren et al 2016	Quercus inopina	Quercus	EXTENSIVE data… I just pivoted to simplify
Helminthosporium solani	Helminthosporium solani	Helminthosporium	DQ865090	84						x	x	x	x				Voriskova et al. 2013	leaves from Quercus petraea in Czech Republic (collected fresh litter for litterbag study)	Quercus
Helotiaceae sp	NA	Helotiaceae	SH181111.07FU_UDB012596_reps		x					x	x						Guerreiro et al. 2018	surface-sterilized and nonsterilized senescent leaves and 1-year old litter of Fagus sylvatica	Fagus
Helotiales sp	NA	Helotiales	SH198133.07FU_KF617897_reps		x					x	x						Guerreiro et al. 2018	surface-sterilized and nonsterilized senescent leaves and 1-year old litter of Fagus sylvatica	Fagus
Helotiales sp	NA	Helotiales	SH194265.07FU_JF449506_reps		x					x	x						Guerreiro et al. 2018	surface-sterilized and nonsterilized senescent leaves and 1-year old litter of Fagus sylvatica	Fagus
Helotiales sp	NA	Helotiales	SH028225.07FU_KF296725_reps_singleton		x					x	x						Guerreiro et al. 2018	surface-sterilized and nonsterilized senescent leaves and 1-year old litter of Fagus sylvatica	Fagus
Helotiales sp	NA	Helotiales	SH028225.07FU_KF296725_reps_singleton		x					x	x						Guerreiro et al. 2018	surface-sterilized and nonsterilized senescent leaves and 1-year old litter of Fagus sylvatica	Fagus
Helotiales fam Incertae sedis sp	NA	Helotiales	SH184428.07FU_JF424305_reps		x					x	x						Guerreiro et al. 2018	surface-sterilized and nonsterilized senescent leaves and 1-year old litter of Fagus sylvatica	Fagus
Helotiales fam Incertae sedis sp	NA	Helotiales	SH211367.07FU_FJ362268_reps		x					x	x						Guerreiro et al. 2018	surface-sterilized and nonsterilized senescent leaves and 1-year old litter of Fagus sylvatica	Fagus
Helotiales fam Incertae sedis sp	NA	Helotiales	SH184428.07FU_JF424305_reps		x					x	x						Guerreiro et al. 2018	surface-sterilized and nonsterilized senescent leaves and 1-year old litter of Fagus sylvatica	Fagus
Helotiales sp	NA	Helotiales	SH198386.07FU_JF424279_reps		x					x	x						Guerreiro et al. 2018	surface-sterilized and nonsterilized senescent leaves and 1-year old litter of Fagus sylvatica	Fagus
Helotiales sp	NA	Helotiales	SH215281.07FU_JF449683_reps		x					x	x						Guerreiro et al. 2018	surface-sterilized and nonsterilized senescent leaves and 1-year old litter of Fagus sylvatica	Fagus
Helotiales sp	NA	Helotiales	SH194253.07FU_AY969386_reps		x					x	x						Guerreiro et al. 2018	surface-sterilized and nonsterilized senescent leaves and 1-year old litter of Fagus sylvatica	Fagus
Helotiales sp	NA	Helotiales	SH215250.07FU_GU174334_reps		x					x	x						Guerreiro et al. 2018	surface-sterilized and nonsterilized senescent leaves and 1-year old litter of Fagus sylvatica	Fagus
Helotiales sp	NA	Helotiales	SH194257.07FU_JF449699_reps		x					x	x						Guerreiro et al. 2018	surface-sterilized and nonsterilized senescent leaves and 1-year old litter of Fagus sylvatica	Fagus
Helotiales sp	NA	Helotiales	SH206129.07FU_JF449786_reps		x					x	x						Guerreiro et al. 2018	surface-sterilized and nonsterilized senescent leaves and 1-year old litter of Fagus sylvatica	Fagus
Helotiales sp	NA	Helotiales	SH198408.07FU_HE998734_reps		x					x	x						Guerreiro et al. 2018	surface-sterilized and nonsterilized senescent leaves and 1-year old litter of Fagus sylvatica	Fagus
Helotiales sp	NA	Helotiales	SH013008.07FU_KF296819_reps_singleton		x					x	x						Guerreiro et al. 2018	surface-sterilized and nonsterilized senescent leaves and 1-year old litter of Fagus sylvatica	Fagus
Helotiales sp	NA	Helotiales	SH181101.07FU_HQ211764_reps		x					x	x						Guerreiro et al. 2018	surface-sterilized and nonsterilized senescent leaves and 1-year old litter of Fagus sylvatica	Fagus
Helotiales sp	NA	Helotiales	SH032311.07FU_GU174366_reps_singleton		x					x	x						Guerreiro et al. 2018	surface-sterilized and nonsterilized senescent leaves and 1-year old litter of Fagus sylvatica	Fagus
Helotiales sp	NA	Helotiales	SH198408.07FU_HE998734_reps		x					x	x						Guerreiro et al. 2018	surface-sterilized and nonsterilized senescent leaves and 1-year old litter of Fagus sylvatica	Fagus
Helotiales sp	NA	Helotiales	SH215281.07FU_JF449683_reps		x					x	x						Guerreiro et al. 2018	surface-sterilized and nonsterilized senescent leaves and 1-year old litter of Fagus sylvatica	Fagus
Helotiales sp	NA	Helotiales	SH199128.07FU_FJ553143_reps		x					x	x						Guerreiro et al. 2018	surface-sterilized and nonsterilized senescent leaves and 1-year old litter of Fagus sylvatica	Fagus
Helotiales sp	NA	Helotiales	SH491749.07FU_UDB025937_reps_singleton		x					x	x						Guerreiro et al. 2018	surface-sterilized and nonsterilized senescent leaves and 1-year old litter of Fagus sylvatica	Fagus
Helotiales sp	NA	Helotiales	SH221280.07FU_FJ197892_reps		x					x	x						Guerreiro et al. 2018	surface-sterilized and nonsterilized senescent leaves and 1-year old litter of Fagus sylvatica	Fagus
Helotiales sp	NA	Helotiales	SH211018.07FU_AY969537_reps		x					x	x						Guerreiro et al. 2018	surface-sterilized and nonsterilized senescent leaves and 1-year old litter of Fagus sylvatica	Fagus
Helotiales sp	NA	Helotiales	SH206129.07FU_JF449786_reps		x					x	x						Guerreiro et al. 2018	surface-sterilized and nonsterilized senescent leaves and 1-year old litter of Fagus sylvatica	Fagus
Helotiales sp	NA	Helotiales	SH215281.07FU_JF449683_reps		x					x	x						Guerreiro et al. 2018	surface-sterilized and nonsterilized senescent leaves and 1-year old litter of Fagus sylvatica	Fagus
Helotiales sp	NA	Helotiales	SH199128.07FU_FJ553143_reps		x					x	x						Guerreiro et al. 2018	surface-sterilized and nonsterilized senescent leaves and 1-year old litter of Fagus sylvatica	Fagus
Helotiales sp	NA	Helotiales	SH202707.07FU_GU083228_reps		x					x	x						Guerreiro et al. 2018	surface-sterilized and nonsterilized senescent leaves and 1-year old litter of Fagus sylvatica	Fagus
Helotiales sp	NA	Helotiales	SH194253.07FU_AY969386_reps		x					x	x						Guerreiro et al. 2018	surface-sterilized and nonsterilized senescent leaves and 1-year old litter of Fagus sylvatica	Fagus
Helotiales sp	NA	Helotiales	SH013010.07FU_HM044632_reps_singleton		x					x	x						Guerreiro et al. 2018	surface-sterilized and nonsterilized senescent leaves and 1-year old litter of Fagus sylvatica	Fagus
Helotiales sp	NA	Helotiales	SH016530.07FU_GQ219875_reps_singleton		x					x	x						Guerreiro et al. 2018	surface-sterilized and nonsterilized senescent leaves and 1-year old litter of Fagus sylvatica	Fagus
Helotiales sp	NA	Helotiales	SH184439.07FU_KF297052_reps		x					x	x						Guerreiro et al. 2018	surface-sterilized and nonsterilized senescent leaves and 1-year old litter of Fagus sylvatica	Fagus
Helotiales sp	NA	Helotiales	SH013008.07FU_KF296819_reps_singleton		x					x	x						Guerreiro et al. 2018	surface-sterilized and nonsterilized senescent leaves and 1-year old litter of Fagus sylvatica	Fagus
Helotiales sp	NA	Helotiales	SH012735.07FU_HE605242_reps_singleton		x					x	x						Guerreiro et al. 2018	surface-sterilized and nonsterilized senescent leaves and 1-year old litter of Fagus sylvatica	Fagus
Helotiales sp	NA	Helotiales	SH194258.07FU_UDB004162_reps		x					x	x						Guerreiro et al. 2018	surface-sterilized and nonsterilized senescent leaves and 1-year old litter of Fagus sylvatica	Fagus
Helotiales sp	NA	Helotiales	SH194265.07FU_JF449506_reps		x					x	x						Guerreiro et al. 2018	surface-sterilized and nonsterilized senescent leaves and 1-year old litter of Fagus sylvatica	Fagus
Helotiales sp	NA	Helotiales	SH198408.07FU_HE998734_reps		x					x	x						Guerreiro et al. 2018	surface-sterilized and nonsterilized senescent leaves and 1-year old litter of Fagus sylvatica	Fagus
Helotiales sp	NA	Helotiales	SH206129.07FU_JF449786_reps		x					x	x						Guerreiro et al. 2018	surface-sterilized and nonsterilized senescent leaves and 1-year old litter of Fagus sylvatica	Fagus
Helotiales sp	NA	Helotiales	SH013009.07FU_JF300419_reps_singleton		x					x	x						Guerreiro et al. 2018	surface-sterilized and nonsterilized senescent leaves and 1-year old litter of Fagus sylvatica	Fagus
Helotiales unidentified 1	NA	Helotiales					x			x	x						Uren et al 2016		multiple	EXTENSIVE data… I just pivoted to simplify
Helotiales	Helotiales	Helotiales					x			x	x	x					Uren et al 2016		multiple	EXTENSIVE data… I just pivoted to simplify
Herpotrichia juniperi	Herpotrichia juniperi	Herpotrichia	SH198655.07FU_FJ904482_refs		x					x	x						Guerreiro et al. 2018	surface-sterilized and nonsterilized senescent leaves and 1-year old litter of Fagus sylvatica	Fagus
Herpotrichia juniperi	Herpotrichia juniperi	Herpotrichia	SH198655.07FU_FJ904482_refs		x					x	x						Guerreiro et al. 2018	surface-sterilized and nonsterilized senescent leaves and 1-year old litter of Fagus sylvatica	Fagus
Herpotrichia juniperi	Herpotrichia juniperi	Herpotrichia	SH198655.07FU_FJ904482_refs		x					x	x						Guerreiro et al. 2018	surface-sterilized and nonsterilized senescent leaves and 1-year old litter of Fagus sylvatica	Fagus
Herpotrichia sp	NA	Herpotrichia	SH016214.07FU_FJ904498_reps_singleton		x					x	x						Guerreiro et al. 2018	surface-sterilized and nonsterilized senescent leaves and 1-year old litter of Fagus sylvatica	Fagus
Herpotrichiellaceae sp	NA	Herpotrichiellaceae	SH200057.07FU_AY843076_reps		x					x	x						Guerreiro et al. 2018	surface-sterilized and nonsterilized senescent leaves and 1-year old litter of Fagus sylvatica	Fagus
Herpotrichiellaceae	-	Herpotrichiellaceae					x			x	x						Uren et al 2016		multiple	EXTENSIVE data… I just pivoted to simplify
Heteroconium sp	NA	Heteroconium								x	x						Polishook, Bills, and Lodge 1996	rainforest in Puerto Rico	multiple
Hirsutella rhossiliensis	Hirsutella rhossiliensis	Hirsutella	SH210594.07FU_DQ345593_reps		x					x	x						Guerreiro et al. 2018	surface-sterilized and nonsterilized senescent leaves and 1-year old litter of Fagus sylvatica	Fagus
Holwaya mucida	-	Holwaya	DQ257357	91						x	x	x	x				Voriskova et al. 2013	leaves from Quercus petraea in Czech Republic (collected fresh litter for litterbag study)	Quercus
Hormonema dematioides	Hormonema dematioides	Hormonema							x		x	x					Przybyl 2008	freshly-fallen Picea abies (L.) Karst. needles	Picea
Hormonema dematioides	Hormonema dematioides	Hormonema	FR822985							x	x	x		x (showed decomposing ability - enzyme production and mass loss)	saprotroph/parasite according to lit (Table 1)	x	Zifcakova 2011	Picea abies surface-sterilized needles	Picea
Hormonema dematioides	Hormonema dematioides	Hormonema	FR717223						x		x	x		x (showed decomposing ability - enzyme production and mass loss)	saprotroph/parasite according to lit (Table 1)	x	Zifcakova 2011	Picea abies surface-sterilized needles	Picea
Humaria sp	NA	Humaria	SH179623.07FU_FR852073_reps		x					x	x						Guerreiro et al. 2018	surface-sterilized and nonsterilized senescent leaves and 1-year old litter of Fagus sylvatica	Fagus
Humicola sp.	NA	Humicola							x		x	x					Przybyl 2008	freshly-fallen Picea abies (L.) Karst. needles	Picea
Hyalodendriella betulae	Hyalodendriella betulae	Hyalodendriella	EU040232	94		x				x	x	x					Hirose et al. 2013	Camellia japonica leaves (similarity is %identity, not %query coverage, which is the only other Genbank measure given)	Camellia
Hyalodendriella sp	NA	Hyalodendriella									x	x					Uren et al 2016	Quercus montana	Quercus	EXTENSIVE data… I just pivoted to simplify
Hyalodendron sp	NA	Hyalodendron								x	x						Polishook, Bills, and Lodge 1996	rainforest in Puerto Rico	multiple
Hyaloscypha albohyalina	Hyaloscypha albohyalina	Hyaloscypha	SH211016.07FU_AB546939_reps		x					x	x						Guerreiro et al. 2018	surface-sterilized and nonsterilized senescent leaves and 1-year old litter of Fagus sylvatica	Fagus
Hyaloscyphaceae sp	NA	Hyaloscyphaceae	SH201658.07FU_KC753434_reps		x					x	x						Guerreiro et al. 2018	surface-sterilized and nonsterilized senescent leaves and 1-year old litter of Fagus sylvatica	Fagus
Hymenoscyphus microserotinus	-	Hymenoscyphus	SH016051.07FU_DQ986482_reps_singleton		x					x	x						Guerreiro et al. 2018	surface-sterilized and nonsterilized senescent leaves and 1-year old litter of Fagus sylvatica	Fagus
Hymenoscyphus immutabilis	Hymenoscyphus immutabilis	Hymenoscyphus	SH174398.07FU_DQ431175_reps		x					x	x						Guerreiro et al. 2018	surface-sterilized and nonsterilized senescent leaves and 1-year old litter of Fagus sylvatica	Fagus
Hymenoscyphus sp	NA	Hymenoscyphus	SH198407.07FU_KJ528993_reps		x					x	x						Guerreiro et al. 2018	surface-sterilized and nonsterilized senescent leaves and 1-year old litter of Fagus sylvatica	Fagus
Hymenoscyphus albidus	Hymenoscyphus albidus	Hymenoscyphus	SH198403.07FU_JQ406955_reps		x					x	x						Guerreiro et al. 2018	surface-sterilized and nonsterilized senescent leaves and 1-year old litter of Fagus sylvatica	Fagus
Uncultured Hymenoscyphus	NA	Hymenoscyphus	AY394699	98						x	x	x					Hirose et al. 2013	Camellia japonica leaves (similarity is %identity, not %query coverage, which is the only other Genbank measure given)	Camellia
Hymenoscyphus epiphyllus	Hymenoscyphus epiphyllus	Hymenoscyphus	DQ431180	100						x	x	x	x				Voriskova et al. 2013	leaves from Quercus petraea in Czech Republic (collected fresh litter for litterbag study)	Quercus
Calycina herbarum	Hymenoscyphus herbarum	Hymenoscyphus	AM262399	94						x	x	x	x				Voriskova et al. 2013	leaves from Quercus petraea in Czech Republic (collected fresh litter for litterbag study)	Quercus
Hymenoscyphus epiphyllus	Hymenoscyphus epiphyllus	Hymenoscyphus	DQ431170	99						x	x	x	x				Voriskova et al. 2013	leaves from Quercus petraea in Czech Republic (collected fresh litter for litterbag study)	Quercus
Hyphoderma	Hyphoderma	Hyphoderma							x	x	x						Wolfe et al. 2019	Acer macrophyllum litter; in-stream decomposition study	Acer
Hypholoma fasciculare	Hypholoma fasciculare	Hypholoma	SH201439.07FU_UDB011502_refs		x					x	x						Guerreiro et al. 2018	surface-sterilized and nonsterilized senescent leaves and 1-year old litter of Fagus sylvatica	Fagus
Hyphomycetes 2	NA	Hyphomycetes							x		x	x					Przybyl 2008	freshly-fallen Picea abies (L.) Karst. needles	Picea
Hyphomycetes 1	NA	Hyphomycetes							x		x	x					Przybyl 2008	freshly-fallen Picea abies (L.) Karst. needles	Picea
Hypocrea sp.	NA	Hypocrea	JN943444							x	x	x					Unteseher et al. 2013	leaves collected from Fagus sylvatica L. in Germany	Fagus
Hypocreaceae	-	Hypocreaceae									x	x					Uren et al 2016	Pseudotsuga menziesii	Pseudotsuga	EXTENSIVE data… I just pivoted to simplify
Hypocreales sp	NA	Hypocreales	SH210101.07FU_JF926996_reps		x					x	x						Guerreiro et al. 2018	surface-sterilized and nonsterilized senescent leaves and 1-year old litter of Fagus sylvatica	Fagus
Hypocreales sp	NA	Hypocreales	SH021128.07FU_EF434063_reps_singleton		x					x	x						Guerreiro et al. 2018	surface-sterilized and nonsterilized senescent leaves and 1-year old litter of Fagus sylvatica	Fagus
Hypocreales sp	NA	Hypocreales	SH019302.07FU_KC965859_reps_singleton		x					x	x						Guerreiro et al. 2018	surface-sterilized and nonsterilized senescent leaves and 1-year old litter of Fagus sylvatica	Fagus
Hypocreales sp	NA	Hypocreales	SH202079.07FU_AB371642_reps		x					x	x						Guerreiro et al. 2018	surface-sterilized and nonsterilized senescent leaves and 1-year old litter of Fagus sylvatica	Fagus
Hypocreales sp	NA	Hypocreales	SH203174.07FU_JF449598_reps		x					x	x						Guerreiro et al. 2018	surface-sterilized and nonsterilized senescent leaves and 1-year old litter of Fagus sylvatica	Fagus
Hypocreales sp	NA	Hypocreales	SH203464.07FU_GU083070_reps		x					x	x						Guerreiro et al. 2018	surface-sterilized and nonsterilized senescent leaves and 1-year old litter of Fagus sylvatica	Fagus
Hypocreales sp	NA	Hypocreales	SH019690.07FU_KF296848_reps_singleton		x					x	x						Guerreiro et al. 2018	surface-sterilized and nonsterilized senescent leaves and 1-year old litter of Fagus sylvatica	Fagus
Hypocreales	Hypocreales	Hypocreales					x			x	x	x					Uren et al 2016		multiple	EXTENSIVE data… I just pivoted to simplify
Hypomyces ochraceus	Hypomyces armeniacus	Hypomyces	SH198853.07FU_UDB006037_refs		x					x	x						Guerreiro et al. 2018	surface-sterilized and nonsterilized senescent leaves and 1-year old litter of Fagus sylvatica	Fagus
Hyponectria sp.	NA	Hyponectria sp.								x	x						Paulus et al. 2006	Australian tropical rainforest	multiple
Hyponectria sp.	NA	Hyponectria sp.								x	x						Paulus et al. 2006	Australian tropical rainforest	multiple
Hypoxylon rubiginosum	Hypoxylon rubiginosum	Hypoxylon	SH193032.07FU_AM749936_refs		x					x	x						Guerreiro et al. 2018	surface-sterilized and nonsterilized senescent leaves and 1-year old litter of Fagus sylvatica	Fagus
Hypoxylon fragiforme	Hypoxylon fragiforme	Hypoxylon	SH196294.07FU_AY616689_refs		x					x	x						Guerreiro et al. 2018	surface-sterilized and nonsterilized senescent leaves and 1-year old litter of Fagus sylvatica	Fagus
Hypoxylon fragiforme	Hypoxylon fragiforme	Hypoxylon	AB686652	99						x	x	x					Osono et al. 2013	leaves collected from 94 tree species; the Genbank accessions are what was included but the identity is of the closest Genbank match (which is also included just not here); also the leaves were collected off the forest floor so they are categorized as decaying rather than fresh	multiple
H:-,poxylon sp	NA	Hypoxylon								x	x						Polishook, Bills, and Lodge 1996	rainforest in Puerto Rico	multiple
Hypoxylon rubiginosum	Hypoxylon rubiginosum	Hypoxylon	FN435655		x						x	x					Unteseher et al. 2013	leaves collected from Fagus sylvatica L. in Germany	Fagus
Hypoxylon rubiginosum	Hypoxylon rubiginosum	Hypoxylon	FN435655		x						x	x					Unteseher et al. 2013	leaves collected from Fagus sylvatica L. in Germany	Fagus
Hypoxylon rubiginosum	Hypoxylon rubiginosum	Hypoxylon	FN435655		x						x	x					Unteseher et al. 2013	leaves collected from Fagus sylvatica L. in Germany	Fagus
Hypoxylon pulicicidum	Hypoxylon pulicicidum	Hypoxylon					x				x						Uren et al 2016	Pinus elliottii	Pinus	EXTENSIVE data… I just pivoted to simplify
Idriella sp. C	NA	Idriella								x	x						Bills & Polishook 1994	rainforest in Costa Rica	multiple
Idriella lunata	Idriella lunata	Idriella								x	x						Bills & Polishook 1994	rainforest in Costa Rica	multiple
ldriella sp.	NA	Idriella								x	x						Bills & Polishook 1994	rainforest in Costa Rica	multiple
Idriella acerosa	-	Idriella								x	x						Paulus et al. 2006	Australian tropical rainforest	multiple
Idriella lunata	Idriella lunata	Idriella								x	x						Paulus et al. 2006	Australian tropical rainforest	multiple
Idriella cagnizzari	NA	Idriella								x	x						Paulus et al. 2006	Australian tropical rainforest	multiple
Idiella sp A	NA	Idriella								x	x						Polishook, Bills, and Lodge 1996	rainforest in Puerto Rico	multiple
Idriella cf ramosa	NA	Idriella								x	x						Polishook, Bills, and Lodge 1996	rainforest in Puerto Rico	multiple
Idriella sp B	NA	Idriella								x	x						Polishook, Bills, and Lodge 1996	rainforest in Puerto Rico	multiple
ldriella lunata	NA	Idriella								x	x						Polishook, Bills, and Lodge 1996	rainforest in Puerto Rico	multiple
Idriella lunata	Idriella lunata	Idriella								x	x	not differentiated	not differentiated				Prakash 2015	12 different tree species in India	multiple
Ijuhya sp.a	NA	Ijuhya								x	x						Paulus et al. 2006	Australian tropical rainforest	multiple
Ijuhya aquifolii	Ijuhya aquifolii	Ijuhya								x	x						Paulus et al. 2006	Australian tropical rainforest	multiple
Ijuhya leucocarpa	Ijuhya leucocarpa	Ijuhya								x	x						Paulus et al. 2006	Australian tropical rainforest	multiple
Myrothecium prestonii	Inaequalispora prestonii	Inaequalispora								x	x						Bills & Polishook 1994	rainforest in Costa Rica	multiple
Inocybe petiginosa	Inocybe petiginosa	Inocybe	SH211893.07FU_AM882707_refs		x					x	x						Guerreiro et al. 2018	surface-sterilized and nonsterilized senescent leaves and 1-year old litter of Fagus sylvatica	Fagus
Insolitispirillum	NA	Insolitispirillum							x	x	x						Wolfe et al. 2019	Acer macrophyllum litter; in-stream decomposition study	Acer	bacteria
Iodosphaeria sp.	NA	Iodosphaeria								x	x						Paulus et al. 2006	Australian tropical rainforest	multiple
Isthmolongispora intermedia	-	Isthmolongispora								x	x						Paulus et al. 2006	Australian tropical rainforest	multiple
Isthmolongispora minima	Isthmolongispora minima	Isthmolongispora								x	x						Polishook, Bills, and Lodge 1996	rainforest in Puerto Rico	multiple
Itersonilia perplexans	Itersonilia perplexans	Itersonilia	SH199072.07FU_AB072233_refs		x					x	x						Guerreiro et al. 2018	surface-sterilized and nonsterilized senescent leaves and 1-year old litter of Fagus sylvatica	Fagus
Itersonilia pannonica	Itersonilia pannonica	Itersonilia	SH199073.07FU_AB072229_refs		x					x	x						Guerreiro et al. 2018	surface-sterilized and nonsterilized senescent leaves and 1-year old litter of Fagus sylvatica	Fagus
Janthinobacterium	NA	Janthinobacterium							x	x	x						Wolfe et al. 2019	Acer macrophyllum litter; in-stream decomposition study	Acer	bacteria
Kabatiella lini	Kabatiella lini	Kabatiella	SH261439.07FU_FJ150897_refs		x					x	x						Guerreiro et al. 2018	surface-sterilized and nonsterilized senescent leaves and 1-year old litter of Fagus sylvatica	Fagus
Kabatiella bupleuri	Kabatiella bupleuri	Kabatiella					x				x	x					Uren et al 2016		multiple	EXTENSIVE data… I just pivoted to simplify
Kazachstania servazzii	Kazachstania servazzii	Kazachstania	SH183831.07FU_AY046153_refs		x					x	x						Guerreiro et al. 2018	surface-sterilized and nonsterilized senescent leaves and 1-year old litter of Fagus sylvatica	Fagus
Kondoa aeria	Kondoa aeria	Kondoa	SH197511.07FU_AF444562_refs		x					x	x						Guerreiro et al. 2018	surface-sterilized and nonsterilized senescent leaves and 1-year old litter of Fagus sylvatica	Fagus
Kramasamuha cf. sibika	NA	Kramasamuha								x	x						Paulus et al. 2006	Australian tropical rainforest	multiple
Kriegeria eriophori	Kriegeria eriophori	Kriegeria	AY745728	94		x					x	x					Hirose et al. 2013	Camellia japonica leaves (similarity is %identity, not %query coverage, which is the only other Genbank measure given)	Camellia
Kutilakesopsis macalpinae	NA	Kutilakesopsis								x	x						Bills & Polishook 1994	rainforest in Costa Rica	multiple
Kylindria sp.	NA	Kylindria								x	x						Paulus et al. 2006	Australian tropical rainforest	multiple
Laccaria sp	NA	Laccaria	SH495999.07FU_KT697988_reps_singleton		x					x	x						Guerreiro et al. 2018	surface-sterilized and nonsterilized senescent leaves and 1-year old litter of Fagus sylvatica	Fagus
Lachnum sp	NA	Lachnum	SH488396.07FU_KT699117_reps_singleton		x					x	x						Guerreiro et al. 2018	surface-sterilized and nonsterilized senescent leaves and 1-year old litter of Fagus sylvatica	Fagus
Lachnum	-	Lachnum	EF592061	96						x	x	x					Korkama-Rajala 2008	surface-sterilized Picea abies needles in microcosm decomp (DGGE)	Picea
Lachnum	-	Lachnum	EF592081	99							x						Korkama-Rajala 2008	surface-sterilized Picea abies needles in microcosm decomp (ITS)	Picea
Lachnum sp. nov.	NA	Lachnum								x	x						Paulus et al. 2006	Australian tropical rainforest	multiple
Lachnum pulverulentum	Lachnum pulverulentum	Lachnum								x	x						Uren et al 2016	Picea glauca	Picea	EXTENSIVE data… I just pivoted to simplify
Lactarius subdulcis	Lactarius subdulcis	Lactarius	SH182378.07FU_UDB000042_refs		x					x	x						Guerreiro et al. 2018	surface-sterilized and nonsterilized senescent leaves and 1-year old litter of Fagus sylvatica	Fagus
Lactarius blennius	Lactarius blennius	Lactarius	SH176422.07FU_AY606944_refs		x					x	x						Guerreiro et al. 2018	surface-sterilized and nonsterilized senescent leaves and 1-year old litter of Fagus sylvatica	Fagus
Lactarius rubrocinctus	-	Lactarius	SH182385.07FU_KF432977_refs		x					x	x						Guerreiro et al. 2018	surface-sterilized and nonsterilized senescent leaves and 1-year old litter of Fagus sylvatica	Fagus
Lanceispora amphibia	-	Lanceispora								x	x						Paulus et al. 2006	Australian tropical rainforest	multiple
Lasiodiplodia theobromae	Lasiodiplodia theobromae	Lasiodiplodia								x	x						Bills & Polishook 1994	rainforest in Costa Rica	multiple
Lasiodiplodia sp.	NA	Lasiodiplodia	HM537043	99.5		x					x	x	x	x (showed decomposing ability)		x	He et al. 2012	Cinnamomum camphora leaves (senescent, surface-sterilized)	Cinnamomum
Botryodiplodia theobromae	Lasiodiplodia theobromae	Lasiodiplodia								x	x						Paulus et al. 2006	Australian tropical rainforest	multiple
Lasiodiplodia theobromae	Lasiodiplodia theobromae	Lasiodiplodia								x	x	not differentiated	not differentiated				Prakash 2015	12 different tree species in India	multiple
Lasiosphaeriaceae sp	NA	Lasiosphaeriaceae	SH523858.07FU_KT581882_reps		x					x	x						Guerreiro et al. 2018	surface-sterilized and nonsterilized senescent leaves and 1-year old litter of Fagus sylvatica	Fagus
Lasiosphaeris hispida	Lasiosphaeris hispida	Lasiosphaeris	SH203438.07FU_AY681203_reps		x					x	x						Guerreiro et al. 2018	surface-sterilized and nonsterilized senescent leaves and 1-year old litter of Fagus sylvatica	Fagus
Haplographium catenatum	Lauriomyces catenatus	Lauriomyces								x	x						Bills & Polishook 1994	rainforest in Costa Rica	multiple
Lauriomyces helicocephala	NA	Lauriomyces								x	x						Paulus et al. 2006	Australian tropical rainforest	multiple
Lecania sp	NA	Lecania	SH205631.07FU_AM504067_reps		x					x	x						Guerreiro et al. 2018	surface-sterilized and nonsterilized senescent leaves and 1-year old litter of Fagus sylvatica	Fagus
Verticillium aranearum	Lecanicillium aranearum	Lecanicillium								x	x						Polishook, Bills, and Lodge 1996	rainforest in Puerto Rico	multiple
Lecanoromycetes sp	NA	Lecanoromycetes	SH025146.07FU_EU516867_reps_singleton		x					x	x						Guerreiro et al. 2018	surface-sterilized and nonsterilized senescent leaves and 1-year old litter of Fagus sylvatica	Fagus
Lecophagus sp	NA	Lecophagus	SH493756.07FU_KT222385_reps_singleton		x					x	x						Guerreiro et al. 2018	surface-sterilized and nonsterilized senescent leaves and 1-year old litter of Fagus sylvatica	Fagus
Lecythophora hoffmannii	Lecythophora hoffmannii	Lecythophora					x			x	x	x					Uren et al 2016		multiple	EXTENSIVE data… I just pivoted to simplify
Lecythophora sp	NA	Lecythophora								x	x						Uren et al 2016	Salix pulchra	Salix	EXTENSIVE data… I just pivoted to simplify
Lemonniera centrosphaera	Lemonniera centrosphaera	Lemonniera	KC834063.1	95				x			x						Mustonen et al 2016	Alnus incana litter	Alnus
Leotiomycetes sp	NA	Leotiomycetes	SH218624.07FU_KC457014_reps		x					x	x						Guerreiro et al. 2018	surface-sterilized and nonsterilized senescent leaves and 1-year old litter of Fagus sylvatica	Fagus
Leotiomycetes sp	NA	Leotiomycetes	SH181127.07FU_GQ996156_reps		x					x	x						Guerreiro et al. 2018	surface-sterilized and nonsterilized senescent leaves and 1-year old litter of Fagus sylvatica	Fagus
Leotiomycetes sp	NA	Leotiomycetes	SH528257.07FU_KT581871_reps		x					x	x						Guerreiro et al. 2018	surface-sterilized and nonsterilized senescent leaves and 1-year old litter of Fagus sylvatica	Fagus
Leotiomycetes sp	NA	Leotiomycetes	SH215256.07FU_AY969669_reps		x					x	x						Guerreiro et al. 2018	surface-sterilized and nonsterilized senescent leaves and 1-year old litter of Fagus sylvatica	Fagus
Leotiomycetes sp	NA	Leotiomycetes	SH215247.07FU_AY843053_reps		x					x	x						Guerreiro et al. 2018	surface-sterilized and nonsterilized senescent leaves and 1-year old litter of Fagus sylvatica	Fagus
Leotiomycetes sp	NA	Leotiomycetes	SH218624.07FU_KC457014_reps		x					x	x						Guerreiro et al. 2018	surface-sterilized and nonsterilized senescent leaves and 1-year old litter of Fagus sylvatica	Fagus
Leotiomycetes sp	NA	Leotiomycetes	SH028230.07FU_AY969505_reps_singleton		x					x	x						Guerreiro et al. 2018	surface-sterilized and nonsterilized senescent leaves and 1-year old litter of Fagus sylvatica	Fagus
Leotiomycetes sp	NA	Leotiomycetes	SH528257.07FU_KT581871_reps		x					x	x						Guerreiro et al. 2018	surface-sterilized and nonsterilized senescent leaves and 1-year old litter of Fagus sylvatica	Fagus
Leotiomycetes sp	NA	Leotiomycetes	SH181150.07FU_GQ996162_reps		x					x	x						Guerreiro et al. 2018	surface-sterilized and nonsterilized senescent leaves and 1-year old litter of Fagus sylvatica	Fagus
Leotiomycetes sp.	NA	Leotiomycetes	HM537028	100		x					x	x	x	x (showed decomposing ability)		x	He et al. 2012	Cinnamomum camphora leaves (senescent, surface-sterilized)	Cinnamomum
Leotiomycetes sp.	NA	Leotiomycetes	JQ759938	95		x					x	x					Hirose et al. 2013	Camellia japonica leaves (similarity is %identity, not %query coverage, which is the only other Genbank measure given)	Camellia
Leotiomycetes	Leotiomycetes	Leotiomycetes					x			x	x						Uren et al 2016		multiple	EXTENSIVE data… I just pivoted to simplify
Lepiota clypeolaria	Lepiota clypeolaria	Lepiota	SH496549.07FU_KR673552_reps_singleton		x					x	x						Guerreiro et al. 2018	surface-sterilized and nonsterilized senescent leaves and 1-year old litter of Fagus sylvatica	Fagus
Leptodiscella ajricana	NA	Leptodiscella								x	x						Bills & Polishook 1994	rainforest in Costa Rica	multiple
Leptodiscella sp	NA	Leptodiscella	SH030934.07FU_FR821312_reps_singleton		x					x	x						Guerreiro et al. 2018	surface-sterilized and nonsterilized senescent leaves and 1-year old litter of Fagus sylvatica	Fagus
Leptodiscella sp	NA	Leptodiscella								x	x						Polishook, Bills, and Lodge 1996	rainforest in Puerto Rico	multiple
Leptodontidium elatius	Leptodontidium elatius var. elatius	Leptodontidium	(EF592053)	92	x						x	x					Korkama-Rajala 2008	decomposing Picea abies needles in situ experiment	Picea
Leptographium sp	NA	Leptographium								x	x						Polishook, Bills, and Lodge 1996	rainforest in Puerto Rico	multiple
Leptosphaeria sp	NA	Leptosphaeria								x	x						Polishook, Bills, and Lodge 1996	rainforest in Puerto Rico	multiple
Leptosphaeria sp. (No culture)	NA	Leptosphaeria			x						x	x					Promputtha 2010	C. japonica leaves	Camellia
Leptosphaeria sp. (No culture)	NA	Leptosphaeria			waiting for ILL request to verify						x	?			x	x	Promputtha 2010	C. japonica leaves	Camellia
Leptosphaeria sp.	NA	Leptosphaeria	AJ608969		x						x	x					Unteseher et al. 2013	leaves collected from Fagus sylvatica L. in Germany	Fagus
Leptosphaeria sp.	NA	Leptosphaeria			x						x	x					Wolfe et al. 2018	Alnus rubra surface-sterilized leaves	Alnus
Leptosphaeriaceae sp	NA	Leptosphaeriaceae	SH182992.07FU_KC662236_reps		x					x	x						Guerreiro et al. 2018	surface-sterilized and nonsterilized senescent leaves and 1-year old litter of Fagus sylvatica	Fagus
Leptosphaeriaceae sp	NA	Leptosphaeriaceae	SH206643.07FU_JF495198_reps		x					x	x						Guerreiro et al. 2018	surface-sterilized and nonsterilized senescent leaves and 1-year old litter of Fagus sylvatica	Fagus
Leptosphaeriaceae sp.	NA	Leptosphaeriaceae	HM537061	98.1		x					x	x	x	x (showed decomposing ability)		x	He et al. 2012	Cinnamomum camphora leaves (senescent, surface-sterilized)	Cinnamomum
Leptospora rubella	Leptospora rubella	Leptospora	SH200464.07FU_JQ936327_reps		x					x	x						Guerreiro et al. 2018	surface-sterilized and nonsterilized senescent leaves and 1-year old litter of Fagus sylvatica	Fagus
Leptostroma sp. Fr.*	NA	Leptostroma								x	x	x					Garcia-Lavina 2016	Eugenia uruguayensis litter	Eugenia
Leptothrix	NA	Leptothrix							x	x	x						Wolfe et al. 2019	Acer macrophyllum litter; in-stream decomposition study	Acer	bacteria
Leucosporidiales sp	NA	Leucosporidiales	SH193767.07FU_KF617734_reps		x					x	x						Guerreiro et al. 2018	surface-sterilized and nonsterilized senescent leaves and 1-year old litter of Fagus sylvatica	Fagus
Leucosporidium sp	NA	Leucosporidium	SH369559.07FU_AY212989_refs		x					x	x						Guerreiro et al. 2018	surface-sterilized and nonsterilized senescent leaves and 1-year old litter of Fagus sylvatica	Fagus
Libertella sp.	NA	Libertella								x	x						Bills & Polishook 1994	rainforest in Costa Rica	multiple
Libertella sp	NA	Libertella								x	x						Polishook, Bills, and Lodge 1996	rainforest in Puerto Rico	multiple
Linocarpon-like sp.	NA	Linocarpon								x	x						Paulus et al. 2006	Australian tropical rainforest	multiple
Linodochium sp	NA	Linodochium								x	x						Polishook, Bills, and Lodge 1996	rainforest in Puerto Rico	multiple
Lirula macrospora	Lirula macrospora	Lirula	(EF592051)	99	x						x	x					Korkama-Rajala 2008	decomposing Picea abies needles in situ experiment	Picea
Lobulomyces	Lobulomyces	Lobulomyces							x	x	x						Wolfe et al. 2019	Acer macrophyllum litter; in-stream decomposition study	Acer
Lophiostoma sp OUCMBI101098	NA	Lophiostoma					x			x	x	x					Uren et al 2016		multiple	EXTENSIVE data… I just pivoted to simplify
Lophiostoma sp	NA	Lophiostoma					x			x	x						Uren et al 2016		multiple	EXTENSIVE data… I just pivoted to simplify
Lophiostoma sp.	NA	Lophiostoma			x						x	x					Wolfe et al. 2018	Alnus rubra surface-sterilized leaves	Alnus
Lophiostomataceae sp	NA	Lophiostomataceae	SH026433.07FU_JQ346924_reps_singleton		x					x	x						Guerreiro et al. 2018	surface-sterilized and nonsterilized senescent leaves and 1-year old litter of Fagus sylvatica	Fagus
Lophiotrema nucula	Lophiotrema nucula	Lophiotrema	GU301837	99	x						x	x					Hirose et al. 2013	Camellia japonica leaves (similarity is %identity, not %query coverage, which is the only other Genbank measure given)	Camellia
Lophium mytilinum	Lophium mytilinum	Lophium					x				x						Uren et al 2016	Picea glauca	Picea	EXTENSIVE data… I just pivoted to simplify
Lophodermium sp.	NA	Lophodermium								x	x	x					Hagiwara 2015	Picea jezoensis var. hondoensis needles	Picea
Lophodermium sp.	NA	Lophodermium	AB512357	100		x				x	x	x					Hirose et al. 2013	Camellia japonica leaves (similarity is %identity, not %query coverage, which is the only other Genbank measure given)	Camellia
Lophodermium sp.	NA	Lophodermium	AB512353	98		x				x	x	x					Hirose et al. 2013	Camellia japonica leaves (similarity is %identity, not %query coverage, which is the only other Genbank measure given)	Camellia
Lophodermium sp.	NA	Lophodermium	AB512357	93		x					x	x					Hirose et al. 2013	Camellia japonica leaves (similarity is %identity, not %query coverage, which is the only other Genbank measure given)	Camellia
Lophodermium	Lophodermium	Lophodermium	EF592064,-069,-073,-075	89–97						x	x						Korkama-Rajala 2008	decomposing Picea abies needles in situ experiment	Picea
Lophodermium piceae	Lophodermium piceae	Lophodermium	(EF592047)	96	x						x	x					Korkama-Rajala 2008	decomposing Picea abies needles in situ experiment	Picea
Lophodermium piceae	Lophodermium piceae	Lophodermium	(EF592048)	100	x						x	x					Korkama-Rajala 2008	decomposing Picea abies needles in situ experiment	Picea
Lophodermium piceae	Lophodermium piceae	Lophodermium	(EF592052)	94	x						x	x					Korkama-Rajala 2008	decomposing Picea abies needles in situ experiment	Picea
Lophodermium piceae	Lophodermium piceae	Lophodermium	EF592046, EF592049, EF592050	100	x						x	x					Korkama-Rajala 2008	Picea abies surface-sterilized needles	Picea
Lophodermium	Lophodermium	Lophodermium	EF592062,EF592063,EF592054	99–100						x	x	x					Korkama-Rajala 2008	surface-sterilized Picea abies needles in microcosm decomp (DGGE)	Picea
Lophodermium	Lophodermium	Lophodermium	EF592077–078,-083–,084,-086,-088,-090–091,-094–095,-097–101	95–100						x	x	x					Korkama-Rajala 2008	surface-sterilized Picea abies needles in microcosm decomp (ITS)	Picea
Lophodermium	Lophodermium	Lophodermium									x	x					Osono 2006	Abies, Picea, Pinus, Camelia, Eucalyptus	multiple
Lophodermium piceae	Lophodermium piceae	Lophodermium							x		x	x					Przybyl 2008	freshly-fallen Picea abies (L.) Karst. needles	Picea
Lophodermium sp lodou Oaxaca	NA	Lophodermium					x				x	x					Uren et al 2016	Pinus strobus	Pinus	EXTENSIVE data… I just pivoted to simplify
Lophodermium sp	NA	Lophodermium					x			x	x	x					Uren et al 2016		multiple	EXTENSIVE data… I just pivoted to simplify
Luellia recondita	Luellia recondita	Luellia	SH179954.07FU_JX392812_refs		x					x	x						Guerreiro et al. 2018	surface-sterilized and nonsterilized senescent leaves and 1-year old litter of Fagus sylvatica	Fagus
Lunulospora	Lunulospora	Lunulospora							x	x	x						Wolfe et al. 2019	Acer macrophyllum litter; in-stream decomposition study	Acer
Lycoperdon subumbrinum	Lycoperdon subumbrinum	Lycoperdon	SH175888.07FU_JN572906_refs		x					x	x						Guerreiro et al. 2018	surface-sterilized and nonsterilized senescent leaves and 1-year old litter of Fagus sylvatica	Fagus
Lycoperdon perlatum	Lycoperdon perlatum	Lycoperdon	SH175885.07FU_JX029934_reps		x					x	x						Guerreiro et al. 2018	surface-sterilized and nonsterilized senescent leaves and 1-year old litter of Fagus sylvatica	Fagus
Lycoperdon pyriforme	Lycoperdon pyriforme	Lycoperdon	SH491622.07FU_KM609394_reps_singleton		x					x	x						Guerreiro et al. 2018	surface-sterilized and nonsterilized senescent leaves and 1-year old litter of Fagus sylvatica	Fagus
Tephrocybe striipilea	Lyophyllum striipileum	Lyophyllum	SH488884.07FU_KP192644_reps_singleton		x					x	x						Guerreiro et al. 2018	surface-sterilized and nonsterilized senescent leaves and 1-year old litter of Fagus sylvatica	Fagus
Macrophoma	Macrophoma	Macrophoma									x	x					Osono 2006	Pinus	Pinus
Malassezia restricta	Malassezia restricta	Malassezia	SH176395.07FU_FR682278_reps		x					x	x						Guerreiro et al. 2018	surface-sterilized and nonsterilized senescent leaves and 1-year old litter of Fagus sylvatica	Fagus
Malassezia restricta	Malassezia restricta	Malassezia	SH176394.07FU_AY743636_refs		x					x	x						Guerreiro et al. 2018	surface-sterilized and nonsterilized senescent leaves and 1-year old litter of Fagus sylvatica	Fagus
Marasmius bulliardii	Marasmius bulliardii	Marasmius	SH190963.07FU_UDB017950_refs		x					x	x						Guerreiro et al. 2018	surface-sterilized and nonsterilized senescent leaves and 1-year old litter of Fagus sylvatica	Fagus
Marasmius	Marasmius	Marasmius	EF592071	92						x	x						Korkama-Rajala 2008	decomposing Picea abies needles in situ experiment	Picea
Marasmius sp.	NA	Marasmius								x	x						Paulus et al. 2006	Australian tropical rainforest	multiple
Mariannaea elegans	Mariannaea elegans	Mariannaea								x	x	x					Garcia-Lavina 2016	Eugenia uruguayensis litter	Eugenia
Massilia	NA	Massilia							x	x	x						Wolfe et al. 2019	Acer macrophyllum litter; in-stream decomposition study	Acer	bacteria
Melanconiopsis sp.	NA	Melanconiopsis								x	x						Bills & Polishook 1994	rainforest in Costa Rica	multiple
Melanospora sp.	NA	Melanospora								x	x	not differentiated	not differentiated				Prakash 2015	at least Syzygium cumini litter	Syzygium
Melanotaenium euphorbiae	-	Melanotaenium	DQ875348	81						x	x	x	x				Voriskova et al. 2013	leaves from Quercus petraea in Czech Republic (collected fresh litter for litterbag study)	Quercus
Meliola sp.	NA	Meliola								x	x						Paulus et al. 2006	Australian tropical rainforest	multiple
Menispora ciliata	Menispora ciliata	Menispora	SH174516.07FU_EU488736_reps		x					x	x						Guerreiro et al. 2018	surface-sterilized and nonsterilized senescent leaves and 1-year old litter of Fagus sylvatica	Fagus
Menisporopsis theobromae	Menisporopsis theobromae	Menisporopsis								x	x						Paulus et al. 2006	Australian tropical rainforest	multiple
Menisporiopsis theobromae	NA	Menisporopsis								x	x						Polishook, Bills, and Lodge 1996	rainforest in Puerto Rico	multiple
Mesoplasma	NA	Mesoplasma							x	x	x						Wolfe et al. 2019	Acer macrophyllum litter; in-stream decomposition study	Acer	bacteria
Metarhizium anisopliae	Metarhizium anisopliae var. anisopliae	Metarhizium								x	x						Bills & Polishook 1994	rainforest in Costa Rica	multiple
Paecilomyces marquandii	Metarhizium marquandii	Metarhizium								x	x						Bills & Polishook 1994	rainforest in Costa Rica	multiple
Metarhizium carneum	Metarhizium carneum	Metarhizium	SH214904.07FU_AY624171_refs		x					x	x						Guerreiro et al. 2018	surface-sterilized and nonsterilized senescent leaves and 1-year old litter of Fagus sylvatica	Fagus
Paecilomyces carneus	Metarhizium carneum	Metarhizium								x	x						Polishook, Bills, and Lodge 1996	rainforest in Puerto Rico	multiple
Paecilomyces marquandii	Metarhizium marquandii	Metarhizium								x	x						Polishook, Bills, and Lodge 1996	rainforest in Puerto Rico	multiple
Methanoregula	NA	Methanoregula							x	x	x						Wolfe et al. 2019	Acer macrophyllum litter; in-stream decomposition study	Acer	bacteria
Methylophilus	NA	Methylophilus							x	x	x						Wolfe et al. 2019	Acer macrophyllum litter; in-stream decomposition study	Acer	bacteria
Methylotenera	NA	Methylotenera							x	x	x						Wolfe et al. 2019	Acer macrophyllum litter; in-stream decomposition study	Acer	bacteria
Candida smithsonii	Meyerozyma smithsonii	Meyerozyma									x	x					Uren et al 2016	Serenoa repens	Sequoia	EXTENSIVE data… I just pivoted to simplify
Microbotryomycetes sp	NA	Microbotryomycetes	SH026757.07FU_KF617723_reps_singleton		x					x	x						Guerreiro et al. 2018	surface-sterilized and nonsterilized senescent leaves and 1-year old litter of Fagus sylvatica	Fagus
Microcyclospora malicola	Microcyclospora malicola	Microcyclospora	GU570538.1	99				x			x						Mustonen et al 2016	Alnus incana litter	Alnus
Microdochium phragmitis	Microdochium phragmitis	Microdochium	SH203161.07FU_KP859013_refs		x					x	x						Guerreiro et al. 2018	surface-sterilized and nonsterilized senescent leaves and 1-year old litter of Fagus sylvatica	Fagus
Microdochium sp.	NA	Microdochium								x	x						Paulus et al. 2006	Australian tropical rainforest	multiple
Microdochium sp	NA	Microdochium								x	x						Polishook, Bills, and Lodge 1996	rainforest in Puerto Rico	multiple
Micronematobotrys sp	NA	Micronematobotrys					x			x	x						Uren et al 2016		multiple	EXTENSIVE data… I just pivoted to simplify
Microsphaeropsis sp.	NA	Microsphaeropsis								x	x						Bills & Polishook 1994	rainforest in Costa Rica	multiple
Microsphaeropsis sp. A	NA	Microsphaeropsis								x	x						Bills & Polishook 1994	rainforest in Costa Rica	multiple
Microsphaeropsis arundinis	Microsphaeropsis arundinis	Microsphaeropsis								x	x	x					Garcia-Lavina 2016	Eugenia uruguayensis litter	Eugenia
Microsphaeropsis sp A	NA	Microsphaeropsis								x	x						Polishook, Bills, and Lodge 1996	rainforest in Puerto Rico	multiple
Microsphaeropsis sp B	NA	Microsphaeropsis								x	x						Polishook, Bills, and Lodge 1996	rainforest in Puerto Rico	multiple
Microsphaeropsis sp C	NA	Microsphaeropsis								x	x						Polishook, Bills, and Lodge 1996	rainforest in Puerto Rico	multiple
Microsphaeropsis sp D	NA	Microsphaeropsis								x	x						Polishook, Bills, and Lodge 1996	rainforest in Puerto Rico	multiple
Minimelanolocus obscurus	-	Minimelanolocus	SH490988.07FU_KR215606_reps_singleton		x					x	x						Guerreiro et al. 2018	surface-sterilized and nonsterilized senescent leaves and 1-year old litter of Fagus sylvatica	Fagus
Minimidochium-like sp.	NA	Minimidochium								x	x						Paulus et al. 2006	Australian tropical rainforest	multiple
Minimidochium microsporum	-	Minimidochium								x	x						Paulus et al. 2006	Australian tropical rainforest	multiple
Mirandina sp B	NA	Mirandina								x	x						Polishook, Bills, and Lodge 1996	rainforest in Puerto Rico	multiple
Mirandina sp A	NA	Mirandina								x	x						Polishook, Bills, and Lodge 1996	rainforest in Puerto Rico	multiple
Mollisia	Mollisia	Mollisia	EF592065	98						x	x						Korkama-Rajala 2008	decomposing Picea abies needles in situ experiment	Picea
Mollisia	Mollisia	Mollisia	EF592058,EF592059	94–99						x	x	x					Korkama-Rajala 2008	surface-sterilized Picea abies needles in microcosm decomp (DGGE)	Picea
Mollisia	Mollisia	Mollisia	EF592079–080,EF592089,EF592102	99							x						Korkama-Rajala 2008	surface-sterilized Picea abies needles in microcosm decomp (ITS)	Picea
Mollisia sp.	NA	Mollisia								x	x						Paulus et al. 2006	Australian tropical rainforest	multiple
Dactylella mammillata	Monacrosporium mammillatum	Monacrosporium	SH220060.07FU_AY902794_reps		x					x	x						Guerreiro et al. 2018	surface-sterilized and nonsterilized senescent leaves and 1-year old litter of Fagus sylvatica	Fagus
Monacrosporium tentaculatum	Monacrosporium tentaculatum	Monacrosporium	AY902792	90	x						x	x					Hirose et al. 2013	Camellia japonica leaves (similarity is %identity, not %query coverage, which is the only other Genbank measure given)	Camellia
Monieliella sp	NA	Monieliella								x	x						Polishook, Bills, and Lodge 1996	rainforest in Puerto Rico	multiple
Pestalotiopsis maculans	Monochaetia karstenii	Monochaetia								x	x						Polishook, Bills, and Lodge 1996	rainforest in Puerto Rico	multiple
Zetiasplozna acaciae	Morinia acaciae	Morinia								x	x	x					Garcia-Lavina 2016	Eugenia uruguayensis litter	Eugenia
Mortieriella vinacea	NA	Mortierella								x	x						Bills & Polishook 1994	rainforest in Costa Rica	multiple
Mortierella globulifera	Mortierella globulifera	Mortierella	SH185972.07FU_JN943800_refs		x					x	x						Guerreiro et al. 2018	surface-sterilized and nonsterilized senescent leaves and 1-year old litter of Fagus sylvatica	Fagus
Mortierella humilis	Mortierella humilis	Mortierella	SH196779.07FU_JN943793_refs		x					x	x						Guerreiro et al. 2018	surface-sterilized and nonsterilized senescent leaves and 1-year old litter of Fagus sylvatica	Fagus
Mortierella sp	NA	Mortierella	SH180124.07FU_JF300714_reps		x					x	x						Guerreiro et al. 2018	surface-sterilized and nonsterilized senescent leaves and 1-year old litter of Fagus sylvatica	Fagus
Mortierella gamsii	Mortierella gamsii	Mortierella	SH180110.07FU_HQ630340_refs		x					x	x						Guerreiro et al. 2018	surface-sterilized and nonsterilized senescent leaves and 1-year old litter of Fagus sylvatica	Fagus
Mortierella wuyishanensis	Mortierella biramosa	Mortierella				x			x		x		x	not explicit		x	Osono 1999	beech litter in Japan	Fagus
Mortieriella sp	NA	Mortierella								x	x						Polishook, Bills, and Lodge 1996	rainforest in Puerto Rico	multiple
Mortieriella isabellina	NA	Mortierella								x	x						Polishook, Bills, and Lodge 1996	rainforest in Puerto Rico	multiple
Mortieriella ramanniana	NA	Mortierella								x	x						Polishook, Bills, and Lodge 1996	rainforest in Puerto Rico	multiple
Mortierella sp.	NA	Mortierella							x		x	x					Przybyl 2008	freshly-fallen Picea abies (L.) Karst. needles	Picea
Mortierella spp.	NA	Mortierella			x						x			x		x	Szink et al 2016	Quercus gambelii	Quercus
Mortierellales sp	NA	Mortierellales	SH213394.07FU_JX316327_reps		x					x	x						Guerreiro et al. 2018	surface-sterilized and nonsterilized senescent leaves and 1-year old litter of Fagus sylvatica	Fagus
Mrakia frigida	Mrakia frigida	Mrakia	AJ866977	99						x	x	x	x				Voriskova et al. 2013	leaves from Quercus petraea in Czech Republic (collected fresh litter for litterbag study)	Quercus
Mrakiella a	Mrakiella a	Mrakiella	SH202459.07FU_AF410469_refs		x					x	x						Guerreiro et al. 2018	surface-sterilized and nonsterilized senescent leaves and 1-year old litter of Fagus sylvatica	Fagus
Mucor hiemalis	Mucor hiemalis	Mucor								x	x						Bills & Polishook 1994	rainforest in Costa Rica	multiple
Mucor hiemalis	Mucor hiemalis	Mucor								x	x						Polishook, Bills, and Lodge 1996	rainforest in Puerto Rico	multiple
Mucor circinelloides	Mucor circinelloides	Mucor							x		x	x					Przybyl 2008	freshly-fallen Picea abies (L.) Karst. needles	Picea
Mucor sp.	NA	Mucor							x		x	x					Przybyl 2008	freshly-fallen Picea abies (L.) Karst. needles	Picea
Mucor plumbeus	Mucor plumbeus	Mucor							x		x	x					Przybyl 2008	freshly-fallen Picea abies (L.) Karst. needles	Picea
Mucor zonatus Milko	NA	Mucor							x		x	x					Przybyl 2008	freshly-fallen Picea abies (L.) Karst. needles	Picea
Mucor spp.	NA	Mucor			x						x			x		x	Szink et al 2016	Quercus gambelii	Quercus
Muscodor yucatanensis	Muscodor yucatanensis	Muscodor								x	x	x					Uren et al 2016		multiple	EXTENSIVE data… I just pivoted to simplify
Muscodor sp	NA	Muscodor								x	x						Uren et al 2016		multiple	EXTENSIVE data… I just pivoted to simplify
Mycena rosea	Mycena rosea	Mycena	SH186351.07FU_UDB011532_refs		x					x	x						Guerreiro et al. 2018	surface-sterilized and nonsterilized senescent leaves and 1-year old litter of Fagus sylvatica	Fagus
Mycena sanguinolenta	Mycena sanguinolenta	Mycena	SH220731.07FU_UDB011702_refs		x					x	x						Guerreiro et al. 2018	surface-sterilized and nonsterilized senescent leaves and 1-year old litter of Fagus sylvatica	Fagus
Mycena sp	NA	Mycena	SH220752.07FU_FJ553922_reps		x					x	x						Guerreiro et al. 2018	surface-sterilized and nonsterilized senescent leaves and 1-year old litter of Fagus sylvatica	Fagus
Mycena terena	-	Mycena	SH027487.07FU_JF908375_reps_singleton		x					x	x						Guerreiro et al. 2018	surface-sterilized and nonsterilized senescent leaves and 1-year old litter of Fagus sylvatica	Fagus
Mycena capillaris	Mycena capillaris	Mycena	SH029322.07FU_JF908443_reps_singleton		x					x	x						Guerreiro et al. 2018	surface-sterilized and nonsterilized senescent leaves and 1-year old litter of Fagus sylvatica	Fagus
Mycena cinerella	Mycena cinerella	Mycena	SH220720.07FU_HM190112_reps		x					x	x						Guerreiro et al. 2018	surface-sterilized and nonsterilized senescent leaves and 1-year old litter of Fagus sylvatica	Fagus
Mycena diosma	Mycena diosma	Mycena	SH186361.07FU_FN394617_reps		x					x	x						Guerreiro et al. 2018	surface-sterilized and nonsterilized senescent leaves and 1-year old litter of Fagus sylvatica	Fagus
Mycena metata	Mycena metata	Mycena	SH220724.07FU_UDB015412_refs		x					x	x						Guerreiro et al. 2018	surface-sterilized and nonsterilized senescent leaves and 1-year old litter of Fagus sylvatica	Fagus
Mycena pearsoniana	Mycena pearsoniana	Mycena	SH186350.07FU_FN394583_reps		x					x	x						Guerreiro et al. 2018	surface-sterilized and nonsterilized senescent leaves and 1-year old litter of Fagus sylvatica	Fagus
Mycena pelianthina	Mycena pelianthina	Mycena	SH186352.07FU_FN394547_reps		x					x	x						Guerreiro et al. 2018	surface-sterilized and nonsterilized senescent leaves and 1-year old litter of Fagus sylvatica	Fagus
Mycena polyadelpha	Mycena polyadelpha	Mycena	SH218206.07FU_UDB016251_reps		x					x	x						Guerreiro et al. 2018	surface-sterilized and nonsterilized senescent leaves and 1-year old litter of Fagus sylvatica	Fagus
Mycena pura	Mycena pura	Mycena	SH186357.07FU_JF908487_reps		x					x	x						Guerreiro et al. 2018	surface-sterilized and nonsterilized senescent leaves and 1-year old litter of Fagus sylvatica	Fagus
Mycena sp.	NA	Mycena								x	x	x					Hagiwara 2015	Quercus, Betula, and Picea leaves	multiple
Mycena	Mycena	Mycena	EF592068	95						x	x						Korkama-Rajala 2008	decomposing Picea abies needles in situ experiment	Picea
Mycena sp. 2	NA	Mycena								x	x						Paulus et al. 2006	Australian tropical rainforest	multiple
Mycena sp. 1	NA	Mycena								x	x						Paulus et al. 2006	Australian tropical rainforest	multiple
Mycena sp	NA	Mycena								x	x						Polishook, Bills, and Lodge 1996	rainforest in Puerto Rico	multiple
Mycena galopus	Mycena galopus	Mycena	FR717229							x	x	x		x (showed decomposing ability - enzyme production and mass loss)	saprotroph according to lit (Table 1)	x	Zifcakova 2011	Picea abies surface-sterilized needles	Picea
Mycetinis querceus	Mycetinis querceus	Mycetinis	SH184048.07FU_UDB011763_refs		x					x	x						Guerreiro et al. 2018	surface-sterilized and nonsterilized senescent leaves and 1-year old litter of Fagus sylvatica	Fagus
Mycoarthris corallina	Mycoarthris corallina	Mycoarthris	JF449679							x	x	x					Unteseher et al. 2013	leaves collected from Fagus sylvatica L. in Germany	Fagus
Mycoarthris corallina	Mycoarthris corallina	Mycoarthris	AF128440							x	x	x					Unteseher et al. 2013	leaves collected from Fagus sylvatica L. in Germany	Fagus
Mycoarthris corallina	Mycoarthris corallina	Mycoarthris	FJ197939							x	x	x					Unteseher et al. 2013	leaves collected from Fagus sylvatica L. in Germany	Fagus
Mycoenterlobium platysporum	NA	Mycoenterlobium								x	x						Polishook, Bills, and Lodge 1996	rainforest in Puerto Rico	multiple
Mycoleptodiscus terrestris	Mycoleptodiscus terrestris	Mycoleptodiscus								x	x						Bills & Polishook 1994	rainforest in Costa Rica	multiple
Mycoleptodiscus sp. Ostaz.	NA	Mycoleptodiscus								x	x	x					Garcia-Lavina 2016	Eugenia uruguayensis litter	Eugenia
Mycoleptodiscus terrestris	Mycoleptodiscus terrestris	Mycoleptodiscus	JN711859	92	x						x	x					Hirose et al. 2013	Camellia japonica leaves (similarity is %identity, not %query coverage, which is the only other Genbank measure given)	Camellia
Mycoleptodiscus terrestris	Mycoleptodiscus terrestris	Mycoleptodiscus	JN711859	95	x						x	x					Hirose et al. 2013	Camellia japonica leaves (similarity is %identity, not %query coverage, which is the only other Genbank measure given)	Camellia
Mycoleptodiscus terrestris	Mycoleptodiscus terrestris	Mycoleptodiscus								x	x						Polishook, Bills, and Lodge 1996	rainforest in Puerto Rico	multiple
Mycoleptodiscus sp A	NA	Mycoleptodiscus								x	x						Polishook, Bills, and Lodge 1996	rainforest in Puerto Rico	multiple
Mycoleptodiscus sp B	NA	Mycoleptodiscus								x	x						Polishook, Bills, and Lodge 1996	rainforest in Puerto Rico	multiple
Mycosphaerella pruni-persicae	Mycosphaerella pruni-persicae	Mycosphaerella	SH206806.07FU_JF449663_reps		x					x	x						Guerreiro et al. 2018	surface-sterilized and nonsterilized senescent leaves and 1-year old litter of Fagus sylvatica	Fagus
Mycosphaerella	Ramularia	Mycosphaerella									x	x					Osono 2006	Fagus	Fagus
Mycosphaerella flageoletiana	Mycosphaerella flageoletiana	Mycosphaerella	EU167597							x	x	x					Unteseher et al. 2013	leaves collected from Fagus sylvatica L. in Germany	Fagus
Mycosphaerella sp.	NA	Mycosphaerella	GU214698							x	x	x					Unteseher et al. 2013	leaves collected from Fagus sylvatica L. in Germany	Fagus
Mycosphaerellaceae sp	NA	Mycosphaerellaceae	SH206795.07FU_KC867794_reps		x					x	x						Guerreiro et al. 2018	surface-sterilized and nonsterilized senescent leaves and 1-year old litter of Fagus sylvatica	Fagus
Mycosphaerellaceae sp	NA	Mycosphaerellaceae	SH192960.07FU_KJ406757_reps		x					x	x						Guerreiro et al. 2018	surface-sterilized and nonsterilized senescent leaves and 1-year old litter of Fagus sylvatica	Fagus
Mycosphaerellaceae sp	NA	Mycosphaerellaceae	SH216435.07FU_DQ914725_reps		x					x	x						Guerreiro et al. 2018	surface-sterilized and nonsterilized senescent leaves and 1-year old litter of Fagus sylvatica	Fagus
Mycosphaerellaceae sp	NA	Mycosphaerellaceae	SH004855.07FU_KF823587_reps_singleton		x					x	x						Guerreiro et al. 2018	surface-sterilized and nonsterilized senescent leaves and 1-year old litter of Fagus sylvatica	Fagus
Mycosphaerellaceae sp	NA	Mycosphaerellaceae	SH206778.07FU_JF449567_reps		x					x	x						Guerreiro et al. 2018	surface-sterilized and nonsterilized senescent leaves and 1-year old litter of Fagus sylvatica	Fagus
Myriangiaceae sp	NA	Myriangiaceae	SH021115.07FU_JF424297_reps_singleton		x					x	x						Guerreiro et al. 2018	surface-sterilized and nonsterilized senescent leaves and 1-year old litter of Fagus sylvatica	Fagus
Myringiales sp.	NA	Myringiales	KF147928.1	96				x			x						Mustonen et al 2016	Alnus incana litter	Alnus
Myrothecium leucotrichum	Myrothecium leucotrichum	Myrothecium								x	x						Bills & Polishook 1994	rainforest in Costa Rica	multiple
Myrothecium inundatum	Myrothecium inundatum	Myrothecium	SH175285.07FU_AY254152_reps		x					x	x						Guerreiro et al. 2018	surface-sterilized and nonsterilized senescent leaves and 1-year old litter of Fagus sylvatica	Fagus
Myrothecium gramineum	Myrothecium gramineum	Myrothecium	SH209074.07FU_HM162006_reps		x					x	x						Guerreiro et al. 2018	surface-sterilized and nonsterilized senescent leaves and 1-year old litter of Fagus sylvatica	Fagus
Myrothecium sp. 1	NA	Myrothecium								x	x						Paulus et al. 2006	Australian tropical rainforest	multiple
Myrothecium sp. 2	NA	Myrothecium								x	x						Paulus et al. 2006	Australian tropical rainforest	multiple
Myrothecium Leucotrichum	Myrothecium leucotrichum	Myrothecium								x	x						Polishook, Bills, and Lodge 1996	rainforest in Puerto Rico	multiple
Naemania or Hypoxylon sp	NA	Naemania								x	x						Polishook, Bills, and Lodge 1996	rainforest in Puerto Rico	multiple
Naevala minutissima	Naevala minutissima	Naevala	AY853218	97						x	x	x	x				Voriskova et al. 2013	leaves from Quercus petraea in Czech Republic (collected fresh litter for litterbag study)	Quercus
Naevala minutissima	Naevala minutissima	Naevala	AY853218	99						x	x	x	x				Voriskova et al. 2013	leaves from Quercus petraea in Czech Republic (collected fresh litter for litterbag study)	Quercus
Naevala minutissima	Naevala minutissima	Naevala	AY853218	99						x	x	x	x				Voriskova et al. 2013	leaves from Quercus petraea in Czech Republic (collected fresh litter for litterbag study)	Quercus
Naganishia diffluens	Naganishia diffluens	Naganishia	SH116191.07FU_AF145330_refs		x					x	x						Guerreiro et al. 2018	surface-sterilized and nonsterilized senescent leaves and 1-year old litter of Fagus sylvatica	Fagus
Naohidea	Naohidea	Naohidea							x	x	x						Wolfe et al. 2019	Acer macrophyllum litter; in-stream decomposition study	Acer
Nectria sp. with Cylindrocarpon anamorph	NA	Nectria								x	x						Bills & Polishook 1994	rainforest in Costa Rica	multiple
Nectria sp.	NA	Nectria								x	x	not differentiated	not differentiated				Prakash 2015	12 different tree species in India	multiple
Nectria sp.	NA	Nectria	HM484711							x	x	x					Unteseher et al. 2013	leaves collected from Fagus sylvatica L. in Germany	Fagus
Nectriaceae sp	NA	Nectriaceae	SH217194.07FU_HM439513_reps		x					x	x						Guerreiro et al. 2018	surface-sterilized and nonsterilized senescent leaves and 1-year old litter of Fagus sylvatica	Fagus
Nectriaceae sp	NA	Nectriaceae	SH217585.07FU_HQ703419_reps		x					x	x						Guerreiro et al. 2018	surface-sterilized and nonsterilized senescent leaves and 1-year old litter of Fagus sylvatica	Fagus
Nectriaceae sp	NA	Nectriaceae	SH202978.07FU_HE998756_reps		x					x	x						Guerreiro et al. 2018	surface-sterilized and nonsterilized senescent leaves and 1-year old litter of Fagus sylvatica	Fagus
Nectriaceae sp	NA	Nectriaceae	SH175291.07FU_HE998702_reps		x					x	x						Guerreiro et al. 2018	surface-sterilized and nonsterilized senescent leaves and 1-year old litter of Fagus sylvatica	Fagus
Nectriaceae sp	NA	Nectriaceae	SH473380.07FU_GU083043_reps_singleton		x					x	x						Guerreiro et al. 2018	surface-sterilized and nonsterilized senescent leaves and 1-year old litter of Fagus sylvatica	Fagus
Nectriaceae sp.	NA	Nectriaceae	JF268759		x						x	x					Unteseher et al. 2013	leaves collected from Fagus sylvatica L. in Germany	Fagus
Nectriaceae sp.	NA	Nectriaceae	AJ009258							x	x	x					Unteseher et al. 2013	leaves collected from Fagus sylvatica L. in Germany	Fagus
Nectriaceae sp.	NA	Nectriaceae	JF268759							x	x	x					Unteseher et al. 2013	leaves collected from Fagus sylvatica L. in Germany	Fagus
Nectriaceae	-	Nectriaceae					x				x						Uren et al 2016	Pinus strobus	Pinus	EXTENSIVE data… I just pivoted to simplify
Nectriella sp.?	NA	Nectriella								x	x						Bills & Polishook 1994	rainforest in Costa Rica	multiple
Nemania sp.	NA	Nemania	AB669031	100	x					x	x	x					Osono et al. 2013	leaves collected from 94 tree species; the Genbank accessions are what was included but the identity is of the closest Genbank match (which is also included just not here); also the leaves were collected off the forest floor so they are categorized as decaying rather than fresh	multiple
Nemania serpens	Nemania serpens var. serpens	Nemania	FN548149		x						x	x					Unteseher et al. 2013	leaves collected from Fagus sylvatica L. in Germany	Fagus
Nemania abortiva	Nemania abortiva	Nemania					x			x	x	x					Uren et al 2016		multiple	EXTENSIVE data… I just pivoted to simplify
Nemania sp	NA	Nemania					x			x	x						Uren et al 2016		multiple	EXTENSIVE data… I just pivoted to simplify
Herpotrichia parasitica	Nematostoma parasiticum	Nematostoma	SH005854.07FU_AF525676_reps_singleton		x					x	x						Guerreiro et al. 2018	surface-sterilized and nonsterilized senescent leaves and 1-year old litter of Fagus sylvatica	Fagus
Neoascochyta exitialis	Neoascochyta exitialis	Neoascochyta	SH215821.07FU_KT389515_refs		x					x	x						Guerreiro et al. 2018	surface-sterilized and nonsterilized senescent leaves and 1-year old litter of Fagus sylvatica	Fagus
Fusarium solani	Neocosmospora solani	Neocosmospora								x	x						Bills & Polishook 1994	rainforest in Costa Rica	multiple
Fusarium solani	Neocosmospora solani	Neocosmospora								x	x						Polishook, Bills, and Lodge 1996	rainforest in Puerto Rico	multiple
Acremonium falciforme	Neocosmospora falciformis	Neocosmospora								x	x						Polishook, Bills, and Lodge 1996	rainforest in Puerto Rico	multiple
Pyrenochaeta cava	Neocucurbitaria cava	Neocucurbitaria	JF740260							x	x	x					Unteseher et al. 2013	leaves collected from Fagus sylvatica L. in Germany	Fagus
Pyrenochaeta cava	Neocucurbitaria cava	Neocucurbitaria	JF740260							x	x	x					Unteseher et al. 2013	leaves collected from Fagus sylvatica L. in Germany	Fagus
Pyrenochaeta cava	Neocucurbitaria cava	Neocucurbitaria	JF740260							x	x	x					Unteseher et al. 2013	leaves collected from Fagus sylvatica L. in Germany	Fagus
Pleurophoma cava	Neocucurbitaria cava	Neocucurbitaria	GU062248	99						x	x	x	x				Voriskova et al. 2013	leaves from Quercus petraea in Czech Republic (collected fresh litter for litterbag study)	Quercus
Leptosphaeria rubefaciens	Neoleptosphaeria rubefaciens	Neoleptosphaeria	SH213843.07FU_JF740243_reps		x					x	x						Guerreiro et al. 2018	surface-sterilized and nonsterilized senescent leaves and 1-year old litter of Fagus sylvatica	Fagus
Cylindrocarpon magnusianum	Neonectria candida	Neonectria	FR717232			x			x		x	x		x (showed decomposing ability - enzyme production and mass loss)	saprotroph/parasite according to lit (Table 1)	x	Zifcakova 2011	Picea abies surface-sterilized needles	Picea
Neophaeosphaeria sp	NA	Neophaeosphaeria	SH462467.07FU_JX043179_reps_singleton		x					x	x						Guerreiro et al. 2018	surface-sterilized and nonsterilized senescent leaves and 1-year old litter of Fagus sylvatica	Fagus
Phaeothecoidea proteae	Neophaeothecoidea proteae	Neophaeothecoidea								x	x						Uren et al 2016	Pseudotsuga menziesii	Pseudotsuga	EXTENSIVE data… I just pivoted to simplify
Neotyphodium tembladerae	-	Neotyphodium	SH193541.07FU_U80612_refs		x					x	x						Guerreiro et al. 2018	surface-sterilized and nonsterilized senescent leaves and 1-year old litter of Fagus sylvatica	Fagus
Neurospora terricola	Neurospora terricola	Neurospora	SH191316.07FU_AF388928_refs		x					x	x						Guerreiro et al. 2018	surface-sterilized and nonsterilized senescent leaves and 1-year old litter of Fagus sylvatica	Fagus
Niesslia sp.	NA	Niesslia								x	x						Paulus et al. 2006	Australian tropical rainforest	multiple
Nigrospora sp.1	NA	Nigrospora	HM537055	97.5		x					x	x	x	x (showed decomposing ability)		x	He et al. 2012	Cinnamomum camphora leaves (senescent, surface-sterilized)	Cinnamomum
Nigrospora sp.1	NA	Nigrospora	HM537065	97.9		x					x	x	x	x (showed decomposing ability)		x	He et al. 2012	Cinnamomum camphora leaves (senescent, surface-sterilized)	Cinnamomum
Nigrospora sp.1	NA	Nigrospora	HM537066	97.4		x					x	x	x	x (showed decomposing ability)		x	He et al. 2012	Cinnamomum camphora leaves (senescent, surface-sterilized)	Cinnamomum
Nigrospora sp.2	NA	Nigrospora	HM537057	99.5		x					x	x	x	x (showed decomposing ability)		x	He et al. 2012	Cinnamomum camphora leaves (senescent, surface-sterilized)	Cinnamomum
Nigrospora	Nigrospora	Nigrospora									x	x					Osono 2006	Abies	Abies
Nigrospora oryzae	Nigrospora oryzae	Nigrospora								x	x	not differentiated	not differentiated				Prakash 2015	12 different tree species in India	multiple
Nigrospora sp.	NA	Nigrospora			x						x	x					Tateno 2015	Fagus crenata cupules, leaves, twigs	Fagus
Nigrospora sp 5 MU 2012	NA	Nigrospora								x	x	x					Uren et al 2016		multiple	EXTENSIVE data… I just pivoted to simplify
Nigrospora sp.	NA	Nigrospora			x						x	x					Wolfe et al. 2018	Alnus rubra surface-sterilized leaves	Alnus
Nigrospora oryzae	Nigrospora oryzae	Nigrospora			x						x	x					Wolfe et al. 2018	Alnus rubra surface-sterilized leaves	Alnus
Nodulisporium sp. B	NA	Nodulisporium								x	x						Bills & Polishook 1994	rainforest in Costa Rica	multiple
Nodulisporium sp. D	NA	Nodulisporium								x	x						Bills & Polishook 1994	rainforest in Costa Rica	multiple
Nodulisporium sp. C	NA	Nodulisporium								x	x						Bills & Polishook 1994	rainforest in Costa Rica	multiple
Nodulisporium sp. A	NA	Nodulisporium								x	x						Bills & Polishook 1994	rainforest in Costa Rica	multiple
Paratritirachium cylindroconium	Nodulisporium cylindroconium	Nodulisporium	SH484265.07FU_KF258726_reps_singleton		x					x	x						Guerreiro et al. 2018	surface-sterilized and nonsterilized senescent leaves and 1-year old litter of Fagus sylvatica	Fagus
Nodulisporium sp. 3	NA	Nodulisporium				x				x	x	x					Osono 2002	beech litter in Japan	Fagus
Nodulisporium sp.	NA	Nodulisporium	AB686651	99							x	x					Osono et al. 2013	leaves collected from 94 tree species; the Genbank accessions are what was included but the identity is of the closest Genbank match (which is also included just not here); also the leaves were collected off the forest floor so they are categorized as decaying rather than fresh	multiple
Nodulisporium sp.	NA	Nodulisporium								x	x						Paulus et al. 2006	Australian tropical rainforest	multiple
Nodulisporium sp C	NA	Nodulisporium								x	x						Polishook, Bills, and Lodge 1996	rainforest in Puerto Rico	multiple
Nodulisporium sp E	NA	Nodulisporium								x	x						Polishook, Bills, and Lodge 1996	rainforest in Puerto Rico	multiple
Nodulisporium sp D	NA	Nodulisporium								x	x						Polishook, Bills, and Lodge 1996	rainforest in Puerto Rico	multiple
Nodulisporium sp F	NA	Nodulisporium								x	x						Polishook, Bills, and Lodge 1996	rainforest in Puerto Rico	multiple
Nodulisporium sp A	NA	Nodulisporium								x	x						Polishook, Bills, and Lodge 1996	rainforest in Puerto Rico	multiple
Nodulisporium sp B	NA	Nodulisporium								x	x						Polishook, Bills, and Lodge 1996	rainforest in Puerto Rico	multiple
Nodulisporium sp.	NA	Nodulisporium							x		x	x					Przybyl 2008	freshly-fallen Picea abies (L.) Karst. needles	Picea
Nodulisporium	Hypoxylon	Nodulisporium									x						Stone et al. 1996	variety of conifers	multiple
Nodulisporium sp 17 NK 2011	NA	Nodulisporium					x			x	x	x					Uren et al 2016		multiple	EXTENSIVE data… I just pivoted to simplify
Nodulisporium sp	NA	Nodulisporium					x			x	x						Uren et al 2016		multiple	EXTENSIVE data… I just pivoted to simplify
Novosphingobium	NA	Novosphingobium							x	x	x						Wolfe et al. 2019	Acer macrophyllum litter; in-stream decomposition study	Acer	bacteria
Rhodotorula yarrowii	Oberwinklerozyma yarrowii	Oberwinklerozyma	AF189971	99						x	x	x					Hirose et al. 2013	Camellia japonica leaves (similarity is %identity, not %query coverage, which is the only other Genbank measure given)	Camellia
Scolecobasidium constrictum	Ochroconis constricta	Ochroconis								x	x						Bills & Polishook 1994	rainforest in Costa Rica	multiple
Scolecobasidium crassihumicola	Ochroconis crassihumicola	Ochroconis								x	x						Bills & Polishook 1994	rainforest in Costa Rica	multiple
Scolecobasidium humicola	Ochroconis humicola	Ochroconis								x	x						Bills & Polishook 1994	rainforest in Costa Rica	multiple
Ochroconis sp	NA	Ochroconis	SH476810.07FU_AY969512_reps_singleton		x					x	x						Guerreiro et al. 2018	surface-sterilized and nonsterilized senescent leaves and 1-year old litter of Fagus sylvatica	Fagus
Ochroconis sp	NA	Ochroconis	SH218529.07FU_HE998745_reps		x					x	x						Guerreiro et al. 2018	surface-sterilized and nonsterilized senescent leaves and 1-year old litter of Fagus sylvatica	Fagus
Scolecobasidium constrictum	Ochroconis constricta	Ochroconis								x	x						Polishook, Bills, and Lodge 1996	rainforest in Puerto Rico	multiple
Ochroconis calidifluminalis	Ochroconis calidifluminalis	Ochroconis					x			x	x						Uren et al 2016		multiple	EXTENSIVE data… I just pivoted to simplify
Oidiodendron tenuissimum	Oidiodendron tenuissimum	Oidiodendron								x	x						Paulus et al. 2006	Australian tropical rainforest	multiple
Oleiphilus	NA	Oleiphilus							x	x	x						Wolfe et al. 2019	Acer macrophyllum litter; in-stream decomposition study	Acer	bacteria
Olpidium	Olpidium	Olpidium							x	x	x						Wolfe et al. 2019	Acer macrophyllum litter; in-stream decomposition study	Acer
Opegrapha celtidicola	-	Opegrapha	EU704094	84	x						x	x					Hirose et al. 2013	Camellia japonica leaves (similarity is %identity, not %query coverage, which is the only other Genbank measure given)	Camellia
Hirsutella lecaniicola	Ophiocordyceps clavulata	Ophiocordyceps	SH497444.07FU_KM652162_reps_singleton		x					x	x						Guerreiro et al. 2018	surface-sterilized and nonsterilized senescent leaves and 1-year old litter of Fagus sylvatica	Fagus
Ophiognomonia elasticae	-	Ophiognomonia								x	x						Paulus et al. 2006	Australian tropical rainforest	multiple
Ophiognomonia sp.	NA	Ophiognomonia								x	x						Paulus et al. 2006	Australian tropical rainforest	multiple
Ophiognomonia sogonovii	Ophiognomonia sogonovii	Ophiognomonia					x				x						Uren et al 2016	Quercus rugosa	Quercus	EXTENSIVE data… I just pivoted to simplify
Ophiognomonia ibarakiensis	Ophiognomonia ibarakiensis	Ophiognomonia			x						x	x					Wolfe et al. 2018	Alnus rubra surface-sterilized leaves	Alnus
Ophiognomonia intermedia	Ophiognomonia intermedia	Ophiognomonia			x						x	x					Wolfe et al. 2018	Alnus rubra surface-sterilized leaves	Alnus
Ophiognomonia sp.	NA	Ophiognomonia			x						x	x					Wolfe et al. 2018	Alnus rubra surface-sterilized leaves	Alnus
Ophiostoma sp	NA	Ophiostoma								x	x						Polishook, Bills, and Lodge 1996	rainforest in Puerto Rico	multiple
Ophiostomataceae sp	NA	Ophiostomataceae	SH183277.07FU_KF515900_reps		x					x	x						Guerreiro et al. 2018	surface-sterilized and nonsterilized senescent leaves and 1-year old litter of Fagus sylvatica	Fagus
Orbilia sp	NA	Orbilia	SH489668.07FU_KT215243_reps_singleton		x					x	x						Guerreiro et al. 2018	surface-sterilized and nonsterilized senescent leaves and 1-year old litter of Fagus sylvatica	Fagus
Ornithobacterium	NA	Ornithobacterium							x	x	x						Wolfe et al. 2019	Acer macrophyllum litter; in-stream decomposition study	Acer	bacteria
Otthia spiraeae	Otthia spiraeae	Otthia	GU205226	99	x						x	x					Hirose et al. 2013	Camellia japonica leaves (similarity is %identity, not %query coverage, which is the only other Genbank measure given)	Camellia
Owenweeksia	NA	Owenweeksia							x	x	x						Wolfe et al. 2019	Acer macrophyllum litter; in-stream decomposition study	Acer	bacteria
Paecilomyces sp.	NA	Paecilomyces								x	x						Bills & Polishook 1994	rainforest in Costa Rica	multiple
Paecilomyces penicillatus	Paecilomyces penicillatus	Paecilomyces	SH194961.07FU_AY624194_refs		x					x	x						Guerreiro et al. 2018	surface-sterilized and nonsterilized senescent leaves and 1-year old litter of Fagus sylvatica	Fagus
Paecilomyces sp C	NA	Paecilomyces								x	x						Polishook, Bills, and Lodge 1996	rainforest in Puerto Rico	multiple
Paecilomyces sp A	NA	Paecilomyces								x	x						Polishook, Bills, and Lodge 1996	rainforest in Puerto Rico	multiple
Paecilomyces sp B	NA	Paecilomyces								x	x						Polishook, Bills, and Lodge 1996	rainforest in Puerto Rico	multiple
Papiliotrema flavescens	Papiliotrema flavescens	Papiliotrema	SH204070.07FU_AB035046_refs		x					x	x						Guerreiro et al. 2018	surface-sterilized and nonsterilized senescent leaves and 1-year old litter of Fagus sylvatica	Fagus
Papularia sp	NA	Papularia								x	x						Polishook, Bills, and Lodge 1996	rainforest in Puerto Rico	multiple
Paraboeremia selaginellae	Paraboeremia selaginellae	Paraboeremia	SH091872.07FU_GU237762_refs		x					x	x						Guerreiro et al. 2018	surface-sterilized and nonsterilized senescent leaves and 1-year old litter of Fagus sylvatica	Fagus
Paraconiothyrium fungicola	Paracamarosporium fungicola	Paracamarosporium								x	x	x					Garcia-Lavina 2016	Eugenia uruguayensis litter	Eugenia
Paraconiothyrium hawaiiense	Paracamarosporium hawaiiense	Paracamarosporium					x			x	x						Uren et al 2016		multiple	EXTENSIVE data… I just pivoted to simplify
Paraceratocladium sp.nov.	NA	Paraceratocladium								x	x						Paulus et al. 2006	Australian tropical rainforest	multiple
Paraconiothyrium sp.Verkley*	NA	Paraconiothyrium								x	x	x					Garcia-Lavina 2016	Eugenia uruguayensis litter	Eugenia
Paraconiothyrium sp.	NA	Paraconiothyrium	HM537079	99.4		x					x	x	x	x (showed decomposing ability)		x	He et al. 2012	Cinnamomum camphora leaves (senescent, surface-sterilized)	Cinnamomum
Coniothyrium fuckelii	Paraconiothyrium fuckelii	Paraconiothyrium							x		x	x					Przybyl 2008	freshly-fallen Picea abies (L.) Karst. needles	Picea
Devriesia pseudoamericana	Paradevriesia pseudoamericana	Paradevriesia	SH192615.07FU_DQ421272_reps		x					x	x						Guerreiro et al. 2018	surface-sterilized and nonsterilized senescent leaves and 1-year old litter of Fagus sylvatica	Fagus
Devriesia americana	Paradevriesia americana	Paradevriesia	AY251068	96						x	x	x	x				Voriskova et al. 2013	leaves from Quercus petraea in Czech Republic (collected fresh litter for litterbag study)	Quercus
Myrothecium roridum	Paramyrothecium roridum	Paramyrothecium								x	x						Bills & Polishook 1994	rainforest in Costa Rica	multiple
Myrothecium roridum	Paramyrothecium roridum	Paramyrothecium	SH496799.07FU_KP714281_reps_singleton		x					x	x						Guerreiro et al. 2018	surface-sterilized and nonsterilized senescent leaves and 1-year old litter of Fagus sylvatica	Fagus
Myrothecium roridum	Paramyrothecium roridum	Paramyrothecium	SH496799.07FU_KP714281_reps_singleton		x					x	x						Guerreiro et al. 2018	surface-sterilized and nonsterilized senescent leaves and 1-year old litter of Fagus sylvatica	Fagus
Parasola plicatilis	Parasola plicatilis	Parasola	SH196200.07FU_FM163189_reps		x					x	x						Guerreiro et al. 2018	surface-sterilized and nonsterilized senescent leaves and 1-year old litter of Fagus sylvatica	Fagus
Parasympodiella laxa	Parasympodiella laxa	Parasympodiella								x	x						Paulus et al. 2006	Australian tropical rainforest	multiple
Parasympodiella elongate	NA	Parasympodiella								x	x						Paulus et al. 2006	Australian tropical rainforest	multiple
Teratosphaeria marasasii	Parateratosphaeria marasasii	Parateratosphaeria					x			x	x						Uren et al 2016		multiple	EXTENSIVE data… I just pivoted to simplify
Penicillium sp. A	NA	Penicillium								x	x						Bills & Polishook 1994	rainforest in Costa Rica	multiple
Penicillium sp. D	NA	Penicillium								x	x						Bills & Polishook 1994	rainforest in Costa Rica	multiple
Penicillium sp. B	NA	Penicillium								x	x						Bills & Polishook 1994	rainforest in Costa Rica	multiple
Penicillium sclerotiorum	-	Penicillium								x	x						Bills & Polishook 1994	rainforest in Costa Rica	multiple
Penicillium nodositatum	Penicillium nodositatum	Penicillium	SH200570.07FU_KC790403_refs		x					x	x						Guerreiro et al. 2018	surface-sterilized and nonsterilized senescent leaves and 1-year old litter of Fagus sylvatica	Fagus
Penicillium paczoskii	Penicillium glabrum	Penicillium	SH407684.07FU_KC411706_refs		x					x	x						Guerreiro et al. 2018	surface-sterilized and nonsterilized senescent leaves and 1-year old litter of Fagus sylvatica	Fagus
Penicillium sp	NA	Penicillium	SH022281.07FU_GU083021_reps_singleton		x					x	x						Guerreiro et al. 2018	surface-sterilized and nonsterilized senescent leaves and 1-year old litter of Fagus sylvatica	Fagus
Penicillium anatolicum	Penicillium anatolicum	Penicillium	SH194612.07FU_AF033425_refs		x					x	x						Guerreiro et al. 2018	surface-sterilized and nonsterilized senescent leaves and 1-year old litter of Fagus sylvatica	Fagus
Penicillium bialowiezense	Penicillium bialowiezense	Penicillium	SH199400.07FU_EU587315_refs		x					x	x						Guerreiro et al. 2018	surface-sterilized and nonsterilized senescent leaves and 1-year old litter of Fagus sylvatica	Fagus
Penicillium citreonigrum	Penicillium citreonigrum	Penicillium	SH086591.07FU_AF033456_refs		x					x	x						Guerreiro et al. 2018	surface-sterilized and nonsterilized senescent leaves and 1-year old litter of Fagus sylvatica	Fagus
Penicillium lividum	Penicillium spinulosum	Penicillium			x						x	x					Murugaiyan 2015	Avicennia officinalis	Avicennia
Penicillium	Penicillium	Penicillium									x		x				Osono 2006	Abies	Abies
Penicillium sp.	NA	Penicillium								x	x						Paulus et al. 2006	Australian tropical rainforest	multiple
Penicillium sp nov A (JP3427)	NA	Penicillium								x	x						Polishook, Bills, and Lodge 1996	rainforest in Puerto Rico	multiple
Penicillium steckii Zaleski	NA	Penicillium								x	x						Polishook, Bills, and Lodge 1996	rainforest in Puerto Rico	multiple
Penicillium sp nov B (JP3430)	NA	Penicillium								x	x						Polishook, Bills, and Lodge 1996	rainforest in Puerto Rico	multiple
Penicillium citrinum	Penicillium citrinum	Penicillium								x	x						Polishook, Bills, and Lodge 1996	rainforest in Puerto Rico	multiple
Penicillium daleae	Penicillium daleae	Penicillium								x	x						Polishook, Bills, and Lodge 1996	rainforest in Puerto Rico	multiple
Penicillium janczewski	NA	Penicillium								x	x						Polishook, Bills, and Lodge 1996	rainforest in Puerto Rico	multiple
Penicillium kazachstanicum	Penicillium restrictum	Penicillium								x	x						Polishook, Bills, and Lodge 1996	rainforest in Puerto Rico	multiple
Penicillium multicolor	-	Penicillium								x	x						Polishook, Bills, and Lodge 1996	rainforest in Puerto Rico	multiple
Penicillium olsonii	Penicillium olsonii	Penicillium								x	x						Polishook, Bills, and Lodge 1996	rainforest in Puerto Rico	multiple
Penicillium radulatum	Penicillium melinii	Penicillium								x	x						Polishook, Bills, and Lodge 1996	rainforest in Puerto Rico	multiple
Penicillium soppii	Penicillium soppii	Penicillium								x	x						Polishook, Bills, and Lodge 1996	rainforest in Puerto Rico	multiple
Penicillium sp C	NA	Penicillium								x	x						Polishook, Bills, and Lodge 1996	rainforest in Puerto Rico	multiple
Penicillium daleae	Penicillium daleae	Penicillium							x		x	x					Przybyl 2008	freshly-fallen Picea abies (L.) Karst. needles	Picea
Penicillium janthinellum	Penicillium simplicissimum	Penicillium							x		x	x					Przybyl 2008	freshly-fallen Picea abies (L.) Karst. needles	Picea
Penicillium rubrum	Penicillium rubrum	Penicillium							x		x	x					Przybyl 2008	freshly-fallen Picea abies (L.) Karst. needles	Picea
Penicillium sp.	NA	Penicillium							x		x	x					Przybyl 2008	freshly-fallen Picea abies (L.) Karst. needles	Picea
Penicillium spp.	NA	Penicillium			x						x			x		x	Szink et al 2016	Quercus gambelii	Quercus
Penicillium sp.	NA	Penicillium	HM103374		x						x	x					Unteseher et al. 2013	leaves collected from Fagus sylvatica L. in Germany	Fagus
Penicillium vulpinum	Penicillium vulpinum	Penicillium					x				x						Uren et al 2016	Tsuga canadensis	Tsuga	EXTENSIVE data… I just pivoted to simplify
Penicillium sp	NA	Penicillium					x			x	x	x					Uren et al 2016		multiple	EXTENSIVE data… I just pivoted to simplify
Penicillium sp.	NA	Penicillium			x						x	x					Wolfe et al. 2018	Alnus rubra surface-sterilized leaves	Alnus
Penicillium glabrum	Penicillium glabrum	Penicillium			x						x	x					Wolfe et al. 2018	Alnus rubra surface-sterilized leaves	Alnus
Peniophora sp.	NA	Peniophora								x	x	x					Hagiwara 2015	Betula ermanii leaves	Betula
Peniophora sp.	NA	Peniophora	FR717228			x					x	x		x (showed decomposing ability - enzyme production and mass loss)	saprotroph/parasite according to lit (Table 1)	x	Zifcakova 2011	Picea abies surface-sterilized needles	Picea
Periconia byssoides	Periconia byssoides	Periconia								x	x	x					Garcia-Lavina 2016	Eugenia uruguayensis litter	Eugenia
Periconia sp.	NA	Periconia								x	x	not differentiated	not differentiated				Prakash 2015	12 different tree species in India	multiple
Perlucidibaca	NA	Perlucidibaca							x	x	x						Wolfe et al. 2019	Acer macrophyllum litter; in-stream decomposition study	Acer	bacteria
Peronosporaceae sp. de Bary*	NA	Peronosporaceae								x	x	x					Garcia-Lavina 2016	Eugenia uruguayensis litter	Eugenia
Pestalotiopsis guepinii	Pestalotiopsis guepinii	Pestalotiopsis								x	x						Bills & Polishook 1994	rainforest in Costa Rica	multiple
Pestalotiopsis guepinii	Pestalotiopsis guepinii	Pestalotiopsis								x	x	x					Garcia-Lavina 2016	Eugenia uruguayensis litter	Eugenia
Pestalotiopsis vismiae	-	Pestalotiopsis	HM537054	100		x					x	x	x	x (showed decomposing ability)		x	He et al. 2012	Cinnamomum camphora leaves (senescent, surface-sterilized)	Cinnamomum
Pestalotiopsis spp.	NA	Pestalotiopsis				x			x		x	x	x	limited lignin		x	Osono 1999	beech litter in Japan	Fagus
Pestalotiopsis sp. 1	NA	Pestalotiopsis			x	x					x						Osono 2002	beech litter in Japan	Fagus
Pestalotiopsis sp. 2	NA	Pestalotiopsis			x	x			x	x	x						Osono 2002	beech litter in Japan	Fagus
Pestalotiopsis sp. 3	NA	Pestalotiopsis			x	x			x	x	x						Osono 2002	beech litter in Japan	Fagus
Pestalotiopsis	Pestalotiopsis	Pestalotiopsis							x	x	x			- or NA		x	Osono 2006	Fagus litter	Fagus
Pestalotiopsis	Pestalotiopsis	Pestalotiopsis									x	x	x				Osono 2006	Abies, Pinus, Fagus, Liquidambar, Northofagus, Quercus, Rhododendron, Swida	multiple
Pestalotiopsis sp. 1	NA	Pestalotiopsis			x						x		x				Osono 2008	Camellia japonica leaves (temporal study; culture-based)	Camellia
Pestalotiopsis spp.	NA	Pestalotiopsis								x	x						Paulus et al. 2006	Australian tropical rainforest	multiple
Pestalotiopsis sp.	NA	Pestalotiopsis								x	x	not differentiated	not differentiated				Prakash 2015	12 different tree species in India	multiple
Pestalotiopsis sp	NA	Pestalotiopsis								x	x						Uren et al 2016	Pinus clausa	Pinus	EXTENSIVE data… I just pivoted to simplify
Pestalotiopsis sp 7 MU 2012	NA	Pestalotiopsis								x	x						Uren et al 2016	Quercus inopina	Quercus	EXTENSIVE data… I just pivoted to simplify
Pestalotiopsis microspora	Pestalotiopsis microspora	Pestalotiopsis					x			x	x						Uren et al 2016		multiple	EXTENSIVE data… I just pivoted to simplify
Petrotoga	NA	Petrotoga							x	x	x						Wolfe et al. 2019	Acer macrophyllum litter; in-stream decomposition study	Acer	bacteria
Cryptosporiopsis radicicola	Pezicula radicicola	Pezicula							x		x	x					Przybyl 2008	freshly-fallen Picea abies (L.) Karst. needles	Picea
Peziza varia	Peziza varia	Peziza	SH210380.07FU_AF491585_reps		x					x	x						Guerreiro et al. 2018	surface-sterilized and nonsterilized senescent leaves and 1-year old litter of Fagus sylvatica	Fagus
Peziza sp	NA	Peziza					x			x	x						Uren et al 2016		multiple	EXTENSIVE data… I just pivoted to simplify
Pezizaceae sp	NA	Pezizaceae	SH204559.07FU_DQ200836_reps		x					x	x						Guerreiro et al. 2018	surface-sterilized and nonsterilized senescent leaves and 1-year old litter of Fagus sylvatica	Fagus
Pezizaceae sp	NA	Pezizaceae	SH204559.07FU_DQ200836_reps		x					x	x						Guerreiro et al. 2018	surface-sterilized and nonsterilized senescent leaves and 1-year old litter of Fagus sylvatica	Fagus
Pezizales	Pezizales	Pezizales	EF592074	95						x	x						Korkama-Rajala 2008	decomposing Picea abies needles in situ experiment	Picea
Pezizales	Pezizales	Pezizales					x			x	x	x					Uren et al 2016		multiple	EXTENSIVE data… I just pivoted to simplify
Pezizomycetes	Pezizomycetes	Pezizomycetes					x			x	x						Uren et al 2016		multiple	EXTENSIVE data… I just pivoted to simplify
Pezizomycotina fam Incertae sedis sp	NA	Pezizomycotina	SH202700.07FU_GQ921763_reps		x					x	x						Guerreiro et al. 2018	surface-sterilized and nonsterilized senescent leaves and 1-year old litter of Fagus sylvatica	Fagus
Pezizomycotina sp.	NA	Pezizomycotina	GU248334		x						x	x					Unteseher et al. 2013	leaves collected from Fagus sylvatica L. in Germany	Fagus
Pezizomycotina sp.	NA	Pezizomycotina	GU248334		x						x	x					Unteseher et al. 2013	leaves collected from Fagus sylvatica L. in Germany	Fagus
Phacidiopycnis sp.	NA	Phacidiopycnis	FR715996			x					x	x		x (showed decomposing ability - enzyme production and mass loss)	saprotroph/parasite according to lit (Table 1)	x	Zifcakova 2011	Picea abies surface-sterilized needles	Picea
Phacidiopycnis sp.	NA	Phacidiopycnis	FR715995			x					x	x		x (showed decomposing ability - enzyme production and mass loss)	saprotroph/parasite according to lit (Table 1)	x	Zifcakova 2011	Picea abies surface-sterilized needles	Picea
Phacidium sp. Fr.*	NA	Phacidium								x	x	x					Garcia-Lavina 2016	Eugenia uruguayensis litter	Eugenia
Phacidium (Ceuthospora) spp.	NA	Phacidium			x						x			x		x	Szink et al 2016	Quercus gambelii	Quercus
Phaeoacremonium sp	NA	Phaeoacremonium	SH471588.07FU_JX042828_reps_singleton		x					x	x						Guerreiro et al. 2018	surface-sterilized and nonsterilized senescent leaves and 1-year old litter of Fagus sylvatica	Fagus
Phaeoisaria sp	NA	Phaeoisaria								x	x						Paulus et al. 2006	Australian tropical rainforest	multiple
Phaeoisaria clematidis	Phaeoisaria clematidis	Phaeoisaria								x	x						Polishook, Bills, and Lodge 1996	rainforest in Puerto Rico	multiple
Phaeomoniella sp DC2099	NA	Phaeomoniella					x			x	x						Uren et al 2016	Juniperus deppeana	Juniperus	EXTENSIVE data… I just pivoted to simplify
Phaeomoniella sp	NA	Phaeomoniella					x			x	x	x					Uren et al 2016		multiple	EXTENSIVE data… I just pivoted to simplify
Phaeomoniella	Phaeomoniella	Phaeomoniella								x	x						Uren et al 2016	Tsuga canadensis	Tsuga	EXTENSIVE data… I just pivoted to simplify
Phaeomoniella	Phaeomoniella	Phaeomoniella							x	x	x						Wolfe et al. 2019	Acer macrophyllum litter; in-stream decomposition study	Acer
Phaeosclera sp	NA	Phaeosclera	SH206113.07FU_AY843092_reps		x					x	x						Guerreiro et al. 2018	surface-sterilized and nonsterilized senescent leaves and 1-year old litter of Fagus sylvatica	Fagus
Phaeosphaeria sp. I. Miyake*	NA	Phaeosphaeria								x	x	x					Garcia-Lavina 2016	Eugenia uruguayensis litter	Eugenia
Phaeosphaeria sp	NA	Phaeosphaeria	SH005834.07FU_HQ324780_reps_singleton		x					x	x						Guerreiro et al. 2018	surface-sterilized and nonsterilized senescent leaves and 1-year old litter of Fagus sylvatica	Fagus
Phaeosphaeria sp	NA	Phaeosphaeria	SH528222.07FU_KT581875_reps		x					x	x						Guerreiro et al. 2018	surface-sterilized and nonsterilized senescent leaves and 1-year old litter of Fagus sylvatica	Fagus
Phaeosphaeria oryzae	Phaeosphaeria oryzae	Phaeosphaeria	HM537063	100		x					x	x	x	x (showed decomposing ability)		x	He et al. 2012	Cinnamomum camphora leaves (senescent, surface-sterilized)	Cinnamomum
Phaeosphaeria sp.	NA	Phaeosphaeria	JN905759							x	x	x					Unteseher et al. 2013	leaves collected from Fagus sylvatica L. in Germany	Fagus
Phaeosphaeriaceae sp	NA	Phaeosphaeriaceae	SH207785.07FU_KF742583_reps		x					x	x						Guerreiro et al. 2018	surface-sterilized and nonsterilized senescent leaves and 1-year old litter of Fagus sylvatica	Fagus
Phaeosphaeriaceae sp	NA	Phaeosphaeriaceae	SH183022.07FU_JF424356_reps		x					x	x						Guerreiro et al. 2018	surface-sterilized and nonsterilized senescent leaves and 1-year old litter of Fagus sylvatica	Fagus
Phaeosphaeriaceae sp.	NA	Phaeosphaeriaceae			x						x	x					Wolfe et al. 2018	Alnus rubra surface-sterilized leaves	Alnus
Phallus impudicus	Phallus impudicus	Phallus	SH207227.07FU_UDB015413_refs		x					x	x						Guerreiro et al. 2018	surface-sterilized and nonsterilized senescent leaves and 1-year old litter of Fagus sylvatica	Fagus
Phaselicystis	NA	Phaselicystis							x	x	x						Wolfe et al. 2019	Acer macrophyllum litter; in-stream decomposition study	Acer	bacteria
Phenylobacterium	NA	Phenylobacterium							x	x	x						Wolfe et al. 2019	Acer macrophyllum litter; in-stream decomposition study	Acer	bacteria
Phialamonium sp B	NA	Phialamonium								x	x						Polishook, Bills, and Lodge 1996	rainforest in Puerto Rico	multiple
Phialamonium sp A	NA	Phialamonium								x	x						Polishook, Bills, and Lodge 1996	rainforest in Puerto Rico	multiple
Phialemoniopsis curvata	Phialemoniopsis curvata	Phialemoniopsis	SH211282.07FU_KJ573443_refs		x					x	x						Guerreiro et al. 2018	surface-sterilized and nonsterilized senescent leaves and 1-year old litter of Fagus sylvatica	Fagus
Sarcopodium oculorum	Phialemoniopsis ocularis	Phialemoniopsis	EF063140							x	x	x					Unteseher et al. 2013	leaves collected from Fagus sylvatica L. in Germany	Fagus
Sarcopodium oculorum	Phialemoniopsis ocularis	Phialemoniopsis	JN905966							x	x	x					Unteseher et al. 2013	leaves collected from Fagus sylvatica L. in Germany	Fagus
Sarcopodium oculorum	Phialemoniopsis ocularis	Phialemoniopsis	EF063140							x	x	x					Unteseher et al. 2013	leaves collected from Fagus sylvatica L. in Germany	Fagus
Phialemonium sp. W. Gams & McGinnis	NA	Phialemonium								x	x	x					Garcia-Lavina 2016	Eugenia uruguayensis litter	Eugenia
Phialocephala	Phialocephala	Phialocephala	EF592058	98						x	x	x					Korkama-Rajala 2008	surface-sterilized Picea abies needles in microcosm decomp (DGGE)	Picea
Phialocephala	Phialocephala	Phialocephala	EF592085,EF592096	93–98							x						Korkama-Rajala 2008	surface-sterilized Picea abies needles in microcosm decomp (ITS)	Picea
Phialophora sp. A	NA	Phialophora								x	x						Bills & Polishook 1994	rainforest in Costa Rica	multiple
Phialophora sp. B	NA	Phialophora								x	x						Bills & Polishook 1994	rainforest in Costa Rica	multiple
Phialophora	Phialophora	Phialophora									x		x				Osono 2006	Halimione	Halimione
Phialophora sp D	NA	Phialophora								x	x						Polishook, Bills, and Lodge 1996	rainforest in Puerto Rico	multiple
Phialophora sp E	NA	Phialophora								x	x						Polishook, Bills, and Lodge 1996	rainforest in Puerto Rico	multiple
Phialophora sp F	NA	Phialophora								x	x						Polishook, Bills, and Lodge 1996	rainforest in Puerto Rico	multiple
Phialophora sp G	NA	Phialophora								x	x						Polishook, Bills, and Lodge 1996	rainforest in Puerto Rico	multiple
Phialophora clavispora	-	Phialophora								x	x						Polishook, Bills, and Lodge 1996	rainforest in Puerto Rico	multiple
Phialophora sp A	NA	Phialophora								x	x						Polishook, Bills, and Lodge 1996	rainforest in Puerto Rico	multiple
Phialophora sp B	NA	Phialophora								x	x						Polishook, Bills, and Lodge 1996	rainforest in Puerto Rico	multiple
Phialophora sp C	NA	Phialophora								x	x						Polishook, Bills, and Lodge 1996	rainforest in Puerto Rico	multiple
Phlebiella sp	NA	Phlebiella	SH484815.07FU_EF434050_reps		x					x	x						Guerreiro et al. 2018	surface-sterilized and nonsterilized senescent leaves and 1-year old litter of Fagus sylvatica	Fagus
Phlogicylindrium eucalyptorum	Phlogicylindrium eucalyptorum	Phlogicylindrium	EU040223	88						x	x	x	x				Voriskova et al. 2013	leaves from Quercus petraea in Czech Republic (collected fresh litter for litterbag study)	Quercus
Phoma sp.	NA	Phoma								x	x						Bills & Polishook 1994	rainforest in Costa Rica	multiple
Phoma sp. Sacc.	NA	Phoma								x	x	x					Garcia-Lavina 2016	Eugenia uruguayensis litter	Eugenia
Phoma spp.	NA	Phoma				x			x		x		x	not explicit		x	Osono 1999	beech litter in Japan	Fagus
Phoma sp. 1*	NA	Phoma							x	x	x	x					Osono 2002	beech litter in Japan	Fagus
Phoma sp. 1	NA	Phoma			x	x			x	x	x		x				Osono 2002	beech litter in Japan	Fagus
Phoma	Phoma	Phoma							x	x	x			- or NA		x	Osono 2006	Fagus litter	Fagus
Phoma	Phoma	Phoma									x		x				Osono 2006	Acer, Fagus, Ilex, Northofagus, Swida	multiple
Phoma sp. 1	NA	Phoma			x						x		x				Osono 2008	Camellia japonica leaves (temporal study; culture-based)	Camellia
Phoma sp. 1	NA	Phoma								x	x						Paulus et al. 2006	Australian tropical rainforest	multiple
Phoma sp. 2	NA	Phoma								x	x						Paulus et al. 2006	Australian tropical rainforest	multiple
Phoma sp. 3	NA	Phoma								x	x						Paulus et al. 2006	Australian tropical rainforest	multiple
Phoma sp A	NA	Phoma								x	x						Polishook, Bills, and Lodge 1996	rainforest in Puerto Rico	multiple
Phoma sp B	NA	Phoma								x	x						Polishook, Bills, and Lodge 1996	rainforest in Puerto Rico	multiple
Phoma sp C	NA	Phoma								x	x						Polishook, Bills, and Lodge 1996	rainforest in Puerto Rico	multiple
Phoma sp.	NA	Phoma								x	x	not differentiated	not differentiated				Prakash 2015	12 different tree species in India	multiple
Phomopsis velata	Phoma velata	Phoma			x						x	x					Wolfe et al. 2018	Alnus rubra surface-sterilized leaves	Alnus
Phoma sp.	NA	Phoma			x						x	x					Wolfe et al. 2018	Alnus rubra surface-sterilized leaves	Alnus
Phomo-psis spp.	NA	Phomopsis								x	x						Bills & Polishook 1994	rainforest in Costa Rica	multiple
Phomopsis sp.	NA	Phomopsis			x				x		x						Osono 2002	beech litter in Japan	Fagus
Phompsis	NA	Phomopsis							x	x	x			- or NA		x	Osono 2006	Fagus litter	Fagus
Phomopsis	Phomopsis	Phomopsis									x	x	x				Osono 2006	Rhododendron, Swida	multiple
Phomopsis sp. 2	NA	Phomopsis								x	x						Paulus et al. 2006	Australian tropical rainforest	multiple
Phomopsis sp. 1	NA	Phomopsis								x	x						Paulus et al. 2006	Australian tropical rainforest	multiple
Phomopsis sp	NA	Phomopsis								x	x						Polishook, Bills, and Lodge 1996	rainforest in Puerto Rico	multiple
Phomopsis sp.	NA	Phomopsis								x	x	not differentiated	not differentiated				Prakash 2015	at least Syzygium cumini litter	Syzygium
Phomopsis sp. 2	NA	Phomopsis			waiting for ILL request to verify						x	?			x	x	Promputtha 2010	C. japonica leaves	Camellia
Phomopsis sp. 2	NA	Phomopsis			x						x	x					Promputtha 2010	C. japonica leaves	Camellia
Phomopsis sp. 3	NA	Phomopsis			waiting for ILL request to verify						x	?			x	x	Promputtha 2010	C. japonica leaves	Camellia
Phomopsis sp. 6	NA	Phomopsis			x						x	x					Promputtha 2010	C. japonica leaves	Camellia
Phomopsis sp. 1	NA	Phomopsis			waiting for ILL request to verify						x	?			x	x	Promputtha 2010	C. japonica leaves	Camellia
Phomopsis sp. 10	NA	Phomopsis			x						x	x					Promputtha 2010	C. japonica leaves	Camellia
Phomopsis occulta	Phomopsis occulta	Phomopsis							x		x	x					Przybyl 2008	freshly-fallen Picea abies (L.) Karst. needles	Picea
Phomopsis	Phomopsis	Phomopsis									x						Stone et al. 1996	variety of conifers	multiple
Phomopsis sp.	NA	Phomopsis			x						x	x					Tateno 2015	Fagus crenata cupules, leaves, twigs	Fagus
Phomopsis vaccinii	Phomopsis vaccinii	Phomopsis			x						x	x					Wolfe et al. 2018	Alnus rubra surface-sterilized leaves	Alnus
Phragmocephala sp	NA	Phragmocephala	SH497284.07FU_KP698722_reps_singleton		x					x	x						Guerreiro et al. 2018	surface-sterilized and nonsterilized senescent leaves and 1-year old litter of Fagus sylvatica	Fagus
Phragmocephala atra	Phragmocephala atra	Phragmocephala	SH492547.07FU_KP698721_reps_singleton		x					x	x						Guerreiro et al. 2018	surface-sterilized and nonsterilized senescent leaves and 1-year old litter of Fagus sylvatica	Fagus
Phyllactinia antarctica	-	Phyllactinia	SH244093.07FU_AB080573_refs		x					x	x						Guerreiro et al. 2018	surface-sterilized and nonsterilized senescent leaves and 1-year old litter of Fagus sylvatica	Fagus
Phyllosticta eucalyptorum	Phyllosticta eucalyptorum	Phyllosticta								x	x	x					Garcia-Lavina 2016	Eugenia uruguayensis litter	Eugenia
Phyllosticta	Phyllosticta	Phyllosticta							x	x	x			- or NA		x	Osono 2006	Quercus litter	Quercus
Phyllosticta abietis	Phyllosticta abietis	Phyllosticta			x						x	x					Stone et al. 1996	Abies sp. and Pseudotsuga menziesii in PNW	multiple
Phyllosticta sp.	NA	Phyllosticta									x						Stone et al. 1996	variety of conifers	multiple
Phyllosticta sp	NA	Phyllosticta									x	x					Uren et al 2016	Pinus strobus	Pinus	EXTENSIVE data… I just pivoted to simplify
Phyllostricta concentrica	NA	Phyllostricta									x						Stone et al. 1996	Taxus spp.	Taxus
Physalacriaceae sp	NA	Physalacriaceae	SH529378.07FU_KM588673_reps		x					x	x						Guerreiro et al. 2018	surface-sterilized and nonsterilized senescent leaves and 1-year old litter of Fagus sylvatica	Fagus
Coniella castaneicola	Pilidiella castaneicola	Pilidiella								x	x	x					Garcia-Lavina 2016	Eugenia uruguayensis litter	Eugenia
Plectania sp	NA	Plectania					x				x						Uren et al 2016	Juniperus deppeana	Juniperus	EXTENSIVE data… I just pivoted to simplify
Monographella cucumerina	Plectosphaerella cucumerina	Plectosphaerella	SH527845.07FU_KM265891_reps		x					x	x						Guerreiro et al. 2018	surface-sterilized and nonsterilized senescent leaves and 1-year old litter of Fagus sylvatica	Fagus
Pleospora	Pleospora	Pleospora									x		x				Osono 2006	Haimione	Halimione
Pleosporaceae	-	Pleosporaceae					x				x						Uren et al 2016		multiple	EXTENSIVE data… I just pivoted to simplify
Pleosporales sp	NA	Pleosporales	SH022176.07FU_KC243964_reps_singleton		x					x	x						Guerreiro et al. 2018	surface-sterilized and nonsterilized senescent leaves and 1-year old litter of Fagus sylvatica	Fagus
Pleosporales sp	NA	Pleosporales	SH200449.07FU_DQ420983_reps		x					x	x						Guerreiro et al. 2018	surface-sterilized and nonsterilized senescent leaves and 1-year old litter of Fagus sylvatica	Fagus
Pleosporales sp	NA	Pleosporales	SH019035.07FU_JX999050_reps_singleton		x					x	x						Guerreiro et al. 2018	surface-sterilized and nonsterilized senescent leaves and 1-year old litter of Fagus sylvatica	Fagus
Pleosporales sp	NA	Pleosporales	SH196007.07FU_FJ362273_reps		x					x	x						Guerreiro et al. 2018	surface-sterilized and nonsterilized senescent leaves and 1-year old litter of Fagus sylvatica	Fagus
Pleosporales fam Incertae sedis sp	NA	Pleosporales	SH204279.07FU_AY969414_reps		x					x	x						Guerreiro et al. 2018	surface-sterilized and nonsterilized senescent leaves and 1-year old litter of Fagus sylvatica	Fagus
Pleosporales fam Incertae sedis sp	NA	Pleosporales	SH204279.07FU_AY969414_reps		x					x	x						Guerreiro et al. 2018	surface-sterilized and nonsterilized senescent leaves and 1-year old litter of Fagus sylvatica	Fagus
Pleosporales sp	NA	Pleosporales	SH200451.07FU_GU083158_reps		x					x	x						Guerreiro et al. 2018	surface-sterilized and nonsterilized senescent leaves and 1-year old litter of Fagus sylvatica	Fagus
Pleosporales sp	NA	Pleosporales	SH174525.07FU_JF424302_reps		x					x	x						Guerreiro et al. 2018	surface-sterilized and nonsterilized senescent leaves and 1-year old litter of Fagus sylvatica	Fagus
Pleosporales sp	NA	Pleosporales	SH200450.07FU_HM239745_reps		x					x	x						Guerreiro et al. 2018	surface-sterilized and nonsterilized senescent leaves and 1-year old litter of Fagus sylvatica	Fagus
Pleosporales sp	NA	Pleosporales	SH182997.07FU_JF449593_reps		x					x	x						Guerreiro et al. 2018	surface-sterilized and nonsterilized senescent leaves and 1-year old litter of Fagus sylvatica	Fagus
Pleosporales sp	NA	Pleosporales	SH023373.07FU_DQ914713_reps_singleton		x					x	x						Guerreiro et al. 2018	surface-sterilized and nonsterilized senescent leaves and 1-year old litter of Fagus sylvatica	Fagus
Pleosporales sp	NA	Pleosporales	SH198664.07FU_FM172825_reps		x					x	x						Guerreiro et al. 2018	surface-sterilized and nonsterilized senescent leaves and 1-year old litter of Fagus sylvatica	Fagus
Pleosporales sp	NA	Pleosporales	SH204858.07FU_JQ070595_reps		x					x	x						Guerreiro et al. 2018	surface-sterilized and nonsterilized senescent leaves and 1-year old litter of Fagus sylvatica	Fagus
Pleosporales sp	NA	Pleosporales	SH200449.07FU_DQ420983_reps		x					x	x						Guerreiro et al. 2018	surface-sterilized and nonsterilized senescent leaves and 1-year old litter of Fagus sylvatica	Fagus
Pleosporales sp	NA	Pleosporales	SH199058.07FU_JX981477_reps		x					x	x						Guerreiro et al. 2018	surface-sterilized and nonsterilized senescent leaves and 1-year old litter of Fagus sylvatica	Fagus
Pleosporales sp	NA	Pleosporales	SH203717.07FU_EU552149_reps		x					x	x						Guerreiro et al. 2018	surface-sterilized and nonsterilized senescent leaves and 1-year old litter of Fagus sylvatica	Fagus
Pleosporales sp	NA	Pleosporales	SH023374.07FU_GQ996178_reps_singleton		x					x	x						Guerreiro et al. 2018	surface-sterilized and nonsterilized senescent leaves and 1-year old litter of Fagus sylvatica	Fagus
Pleosporales sp	NA	Pleosporales	SH198664.07FU_FM172825_reps		x					x	x						Guerreiro et al. 2018	surface-sterilized and nonsterilized senescent leaves and 1-year old litter of Fagus sylvatica	Fagus
Pleosporales sp	NA	Pleosporales	SH023374.07FU_GQ996178_reps_singleton		x					x	x						Guerreiro et al. 2018	surface-sterilized and nonsterilized senescent leaves and 1-year old litter of Fagus sylvatica	Fagus
Pleosporales sp	NA	Pleosporales	SH490065.07FU_KT269193_reps_singleton		x					x	x						Guerreiro et al. 2018	surface-sterilized and nonsterilized senescent leaves and 1-year old litter of Fagus sylvatica	Fagus
Pleosporales sp	NA	Pleosporales	SH021817.07FU_KF800408_reps_singleton		x					x	x						Guerreiro et al. 2018	surface-sterilized and nonsterilized senescent leaves and 1-year old litter of Fagus sylvatica	Fagus
Pleosporales sp	NA	Pleosporales	SH192137.07FU_GU931726_reps		x					x	x						Guerreiro et al. 2018	surface-sterilized and nonsterilized senescent leaves and 1-year old litter of Fagus sylvatica	Fagus
Pleosporales sp	NA	Pleosporales	SH207012.07FU_KC966087_reps		x					x	x						Guerreiro et al. 2018	surface-sterilized and nonsterilized senescent leaves and 1-year old litter of Fagus sylvatica	Fagus
Pleosporales sp	NA	Pleosporales	SH200450.07FU_HM239745_reps		x					x	x						Guerreiro et al. 2018	surface-sterilized and nonsterilized senescent leaves and 1-year old litter of Fagus sylvatica	Fagus
Pleosporales sp	NA	Pleosporales	SH204795.07FU_KM056324_reps		x					x	x						Guerreiro et al. 2018	surface-sterilized and nonsterilized senescent leaves and 1-year old litter of Fagus sylvatica	Fagus
Pleosporales sp	NA	Pleosporales	SH183001.07FU_FJ025358_reps		x					x	x						Guerreiro et al. 2018	surface-sterilized and nonsterilized senescent leaves and 1-year old litter of Fagus sylvatica	Fagus
Pleosporales	Pleosporales	Pleosporales					x			x	x	x					Uren et al 2016		multiple	EXTENSIVE data… I just pivoted to simplify
Pleuoplaconema sp.	NA	Pleuoplaconema			x						x	x					Stone et al. 1996	Sequoia sempervirens	Sequoia
Pluteus phlebophorus	Pluteus phlebophorus	Pluteus	SH177212.07FU_UDB011417_refs		x					x	x						Guerreiro et al. 2018	surface-sterilized and nonsterilized senescent leaves and 1-year old litter of Fagus sylvatica	Fagus
Verticillium catenulatum	Pochonia chlamydosporia var. catenulata	Pochonia								x	x						Polishook, Bills, and Lodge 1996	rainforest in Puerto Rico	multiple
Podospora sp	NA	Podospora	SH193388.07FU_KF617904_reps		x					x	x						Guerreiro et al. 2018	surface-sterilized and nonsterilized senescent leaves and 1-year old litter of Fagus sylvatica	Fagus
Podospora sp	NA	Podospora	SH215227.07FU_AB846980_reps		x					x	x						Guerreiro et al. 2018	surface-sterilized and nonsterilized senescent leaves and 1-year old litter of Fagus sylvatica	Fagus
Podospora curvicolla	Podospora curvicolla	Podospora			x						x	x					Wolfe et al. 2018	Alnus rubra surface-sterilized leaves	Alnus
Podospora	Podospora	Podospora							x	x	x						Wolfe et al. 2019	Acer macrophyllum litter; in-stream decomposition study	Acer
Polaromonas	NA	Polaromonas							x	x	x						Wolfe et al. 2019	Acer macrophyllum litter; in-stream decomposition study	Acer	bacteria
Polycephalomyces sp	NA	Polycephalomyces								x	x						Polishook, Bills, and Lodge 1996	rainforest in Puerto Rico	multiple
Polydesmia pruinosa	Polydesmia pruinosa	Polydesmia	AY775053	97						x	x	x	x				Voriskova et al. 2013	leaves from Quercus petraea in Czech Republic (collected fresh litter for litterbag study)	Quercus
Polyporales sp	NA	Polyporales	SH192732.07FU_UDB014244_reps		x					x	x						Guerreiro et al. 2018	surface-sterilized and nonsterilized senescent leaves and 1-year old litter of Fagus sylvatica	Fagus
Polyporales sp	NA	Polyporales	SH187220.07FU_EF059994_reps		x					x	x						Guerreiro et al. 2018	surface-sterilized and nonsterilized senescent leaves and 1-year old litter of Fagus sylvatica	Fagus
Polyscytalum sp	NA	Polyscytalum	SH027270.07FU_JF449520_reps_singleton		x					x	x						Guerreiro et al. 2018	surface-sterilized and nonsterilized senescent leaves and 1-year old litter of Fagus sylvatica	Fagus
Polyscytalum sp	NA	Polyscytalum	SH027270.07FU_JF449520_reps_singleton		x					x	x						Guerreiro et al. 2018	surface-sterilized and nonsterilized senescent leaves and 1-year old litter of Fagus sylvatica	Fagus
Polyscytalum sp	NA	Polyscytalum					x			x	x						Uren et al 2016		multiple	EXTENSIVE data… I just pivoted to simplify
Preussia sp	NA	Preussia	SH215536.07FU_HQ115714_reps		x					x	x						Guerreiro et al. 2018	surface-sterilized and nonsterilized senescent leaves and 1-year old litter of Fagus sylvatica	Fagus
Preussia persica	Preussia persica	Preussia	SH184177.07FU_GQ292750_refs		x					x	x						Guerreiro et al. 2018	surface-sterilized and nonsterilized senescent leaves and 1-year old litter of Fagus sylvatica	Fagus
Preussia sp.	NA	Preussia							x		x	x					Przybyl 2008	freshly-fallen Picea abies (L.) Karst. needles	Picea
Preussia sp	NA	Preussia									x	x					Uren et al 2016	Pinus elliottii	Pinus	EXTENSIVE data… I just pivoted to simplify
Preussia sp.	NA	Preussia			x						x	x					Wolfe et al. 2018	Alnus rubra surface-sterilized leaves	Alnus
Pringsheimia sp	NA	Pringsheimia					x			x	x						Uren et al 2016	Juniperus deppeana	Juniperus	EXTENSIVE data… I just pivoted to simplify
Prosthemium sp	NA	Prosthemium	SH016219.07FU_EU490095_reps_singleton		x					x	x						Guerreiro et al. 2018	surface-sterilized and nonsterilized senescent leaves and 1-year old litter of Fagus sylvatica	Fagus
Prosthemium intermedium	Prosthemium intermedium	Prosthemium	SH198657.07FU_AB554108_refs		x					x	x						Guerreiro et al. 2018	surface-sterilized and nonsterilized senescent leaves and 1-year old litter of Fagus sylvatica	Fagus
Psathyrella obtusata	Psathyrella obtusata	Psathyrella	SH220366.07FU_DQ389711_refs		x					x	x						Guerreiro et al. 2018	surface-sterilized and nonsterilized senescent leaves and 1-year old litter of Fagus sylvatica	Fagus
Psathyrella fagetophila	Psathyrella fagetophila	Psathyrella	SH220357.07FU_KC992902_refs		x					x	x						Guerreiro et al. 2018	surface-sterilized and nonsterilized senescent leaves and 1-year old litter of Fagus sylvatica	Fagus
Pseudeurotiaceae sp	NA	Pseudeurotiaceae	SH022663.07FU_HQ701748_reps_singleton		x					x	x						Guerreiro et al. 2018	surface-sterilized and nonsterilized senescent leaves and 1-year old litter of Fagus sylvatica	Fagus
Pseudeurotiaceae sp	NA	Pseudeurotiaceae	SH190079.07FU_JF449726_reps		x					x	x						Guerreiro et al. 2018	surface-sterilized and nonsterilized senescent leaves and 1-year old litter of Fagus sylvatica	Fagus
Pseudeurotium bakeri	Pseudeurotium bakeri	Pseudeurotium	FJ903285	92						x	x	x	x				Voriskova et al. 2013	leaves from Quercus petraea in Czech Republic (collected fresh litter for litterbag study)	Quercus
Pseudobeltrania sp.	NA	Pseudobeltrania								x	x						Paulus et al. 2006	Australian tropical rainforest	multiple
Pseudobotrytis terrestris	Pseudobotrytis terrestris	Pseudobotrytis								x	x						Polishook, Bills, and Lodge 1996	rainforest in Puerto Rico	multiple
Pseudomicrodochium antillarum	NA	Pseudomicrodochium								x	x						Paulus et al. 2006	Australian tropical rainforest	multiple
Pseudomonas	NA	Pseudomonas							x	x	x						Wolfe et al. 2019	Acer macrophyllum litter; in-stream decomposition study	Acer	bacteria
Pestalotiopsis theae	Pseudopestalotiopsis theae	Pseudopestalotiopsis								x	x						Polishook, Bills, and Lodge 1996	rainforest in Puerto Rico	multiple
Pseudophloeospora eucalypti	Pseudophloeospora eucalypti	Pseudophloeospora	HQ599593	96		x				x	x	x					Hirose et al. 2013	Camellia japonica leaves (similarity is %identity, not %query coverage, which is the only other Genbank measure given)	Camellia
Pseudophloeospora eucalypti	Pseudophloeospora eucalypti	Pseudophloeospora	HQ599593	97	x	x					x	x					Hirose et al. 2013	Camellia japonica leaves (similarity is %identity, not %query coverage, which is the only other Genbank measure given)	Camellia
Pithomyces maydicus	Pseudopithomyces maydicus	Pseudopithomyces								x	x						Bills & Polishook 1994	rainforest in Costa Rica	multiple
Pseudopithomyces chartarum	Pseudopithomyces chartarum	Pseudopithomyces			x						x	x					Wolfe et al. 2018	Alnus rubra surface-sterilized leaves	Alnus
Pseudorobillardia sojae	NA	Pseudorobillardia								x	x						Polishook, Bills, and Lodge 1996	rainforest in Puerto Rico	multiple
Pseudoseptoria donacis	Pseudoseptoria donacis	Pseudoseptoria								x	x	x					Garcia-Lavina 2016	Eugenia uruguayensis litter	Eugenia
Pseudosigmoidea ibarakiensis	-	Pseudosigmoidea	SH488626.07FU_LC146758_reps_singleton		x					x	x						Guerreiro et al. 2018	surface-sterilized and nonsterilized senescent leaves and 1-year old litter of Fagus sylvatica	Fagus
Pseudovalsaria ferruginea	Pseudovalsaria ferruginea	Pseudovalsaria					x				x						Uren et al 2016		multiple	EXTENSIVE data… I just pivoted to simplify
Pseudozyma prolifica	-	Pseudozyma	SH413015.07FU_AF294700_refs		x					x	x						Guerreiro et al. 2018	surface-sterilized and nonsterilized senescent leaves and 1-year old litter of Fagus sylvatica	Fagus
Psilocybe inquilina	Psilocybe inquilina	Psilocybe	SH187733.07FU_FJ596861_reps		x					x	x						Guerreiro et al. 2018	surface-sterilized and nonsterilized senescent leaves and 1-year old litter of Fagus sylvatica	Fagus
Puccinia	Puccinia	Puccinia							x	x	x						Wolfe et al. 2019	Acer macrophyllum litter; in-stream decomposition study	Acer
Pyrenochaeta sp	NA	Pyrenochaeta	SH202579.07FU_GU083195_reps		x					x	x						Guerreiro et al. 2018	surface-sterilized and nonsterilized senescent leaves and 1-year old litter of Fagus sylvatica	Fagus
Pyrenophora erythrospila	Pyrenophora erythrospila	Pyrenophora			x						x	x					Wolfe et al. 2018	Alnus rubra surface-sterilized leaves	Alnus
Pyricularia sp. ?	NA	Pyricularia								x	x						Bills & Polishook 1994	rainforest in Costa Rica	multiple
Pyricularia sp. 1	NA	Pyricularia								x	x						Paulus et al. 2006	Australian tropical rainforest	multiple
Pyricularia sp. 2	NA	Pyricularia								x	x						Paulus et al. 2006	Australian tropical rainforest	multiple
Pyricularia sp. 3	NA	Pyricularia								x	x						Paulus et al. 2006	Australian tropical rainforest	multiple
Pyronema sp MAB 2010a	NA	Pyronema								x	x						Uren et al 2016	Betula nana	Betula	EXTENSIVE data… I just pivoted to simplify
Raffaelea scolytodis	Raffaelea scolytodis	Raffaelea	AM267270	87						x	x	x	x				Voriskova et al. 2013	leaves from Quercus petraea in Czech Republic (collected fresh litter for litterbag study)	Quercus
Ramichloridium sp.	NA	Ramichloridium								x	x						Bills & Polishook 1994	rainforest in Costa Rica	multiple
Ramichloridium sp.	NA	Ramichloridium			x						x		x				Osono 2008	Camellia japonica leaves (temporal study; culture-based)	Camellia
Ramichloridium clavulisporum	-	Ramichloridium								x	x						Polishook, Bills, and Lodge 1996	rainforest in Puerto Rico	multiple
Ramichloridium sp	NA	Ramichloridium								x	x						Polishook, Bills, and Lodge 1996	rainforest in Puerto Rico	multiple
Ramichloridium sp	NA	Ramichloridium								x	x						Polishook, Bills, and Lodge 1996	rainforest in Puerto Rico	multiple
Ramichoridium schulzeri	NA	Ramichloridium								x	x						Polishook, Bills, and Lodge 1996	rainforest in Puerto Rico	multiple
Ramichloridium sp.	NA	Ramichloridium							x		x	x					Przybyl 2008	freshly-fallen Picea abies (L.) Karst. needles	Picea
Ramularia vizellae	Ramularia vizellae	Ramularia	JN712500.1	99				x			x						Mustonen et al 2016	Alnus incana litter	Alnus
Ramularia sp	NA	Ramularia								x	x						Polishook, Bills, and Lodge 1996	rainforest in Puerto Rico	multiple
Mycosphaerella punctiformis	Ramularia endophylla	Ramularia	AB109183							x	x	x					Unteseher et al. 2013	leaves collected from Fagus sylvatica L. in Germany	Fagus
Mycosphaerella punctiformis	Ramularia endophylla	Ramularia	FN548162							x	x	x					Unteseher et al. 2013	leaves collected from Fagus sylvatica L. in Germany	Fagus
Mycosphaerella punctiformis	Ramularia endophylla	Ramularia	AB109183							x	x	x					Unteseher et al. 2013	leaves collected from Fagus sylvatica L. in Germany	Fagus
Mycosphaerella punctiformis	Ramularia endophylla	Ramularia	AB109183		x						x	x					Unteseher et al. 2013	leaves collected from Fagus sylvatica L. in Germany	Fagus
Mycosphaerella punctiformis	Ramularia endophylla	Ramularia	AB109183		x						x	x					Unteseher et al. 2013	leaves collected from Fagus sylvatica L. in Germany	Fagus
Mycosphaerella punctiformis	Ramularia endophylla	Ramularia	AB109183		x						x	x					Unteseher et al. 2013	leaves collected from Fagus sylvatica L. in Germany	Fagus
Mycosphaerella punctiformis	Ramularia endophylla	Ramularia	AB109183		x						x	x					Unteseher et al. 2013	leaves collected from Fagus sylvatica L. in Germany	Fagus
Mycosphaerella punctiformis	Ramularia endophylla	Ramularia	AB109183		x						x	x					Unteseher et al. 2013	leaves collected from Fagus sylvatica L. in Germany	Fagus
Mycosphaerella punctiformis	Ramularia endophylla	Ramularia	AB109183		x						x	x					Unteseher et al. 2013	leaves collected from Fagus sylvatica L. in Germany	Fagus
Mycosphaerella punctiformis	Ramularia endophylla	Ramularia	AB109183		x						x	x					Unteseher et al. 2013	leaves collected from Fagus sylvatica L. in Germany	Fagus
Mycosphaerella punctiformis	Ramularia endophylla	Ramularia	AB109183		x						x	x					Unteseher et al. 2013	leaves collected from Fagus sylvatica L. in Germany	Fagus
Mycosphaerella punctiformis	Ramularia endophylla	Ramularia	AB109183		x						x	x					Unteseher et al. 2013	leaves collected from Fagus sylvatica L. in Germany	Fagus
Mycosphaerella punctiformis	Ramularia endophylla	Ramularia	AB109183		x						x	x					Unteseher et al. 2013	leaves collected from Fagus sylvatica L. in Germany	Fagus
Mycosphaerella punctiformis	Ramularia endophylla	Ramularia	AB109183							x	x	x					Unteseher et al. 2013	leaves collected from Fagus sylvatica L. in Germany	Fagus
Mycosphaerella punctiformis	Ramularia endophylla	Ramularia	AB109183							x	x	x					Unteseher et al. 2013	leaves collected from Fagus sylvatica L. in Germany	Fagus
Mycosphaerella punctiformis	Ramularia endophylla	Ramularia	FN548162							x	x	x					Unteseher et al. 2013	leaves collected from Fagus sylvatica L. in Germany	Fagus
Mycosphaerella punctiformis	Ramularia endophylla	Ramularia	AB109183							x	x	x					Unteseher et al. 2013	leaves collected from Fagus sylvatica L. in Germany	Fagus
Mycosphaerella punctiformis	Ramularia endophylla	Ramularia	EU343174	99						x	x	x	x				Voriskova et al. 2013	leaves from Quercus petraea in Czech Republic (collected fresh litter for litterbag study)	Quercus
Mycosphaerella punctiformis	Ramularia endophylla	Ramularia	EU343174	100						x	x	x	x				Voriskova et al. 2013	leaves from Quercus petraea in Czech Republic (collected fresh litter for litterbag study)	Quercus
Ramularia sp.	NA	Ramularia			x						x	x					Wolfe et al. 2018	Alnus rubra surface-sterilized leaves	Alnus
Ramularia archangelicae	Ramularia archangelicae	Ramularia			x						x	x					Wolfe et al. 2018	Alnus rubra surface-sterilized leaves	Alnus
Ramularia	Ramularia	Ramularia							x	x	x						Wolfe et al. 2019	Acer macrophyllum litter; in-stream decomposition study	Acer
Readeriella guyanensis	Readerielliopsis guyanensis	Readerielliopsis	FJ493211	98	x						x	x					Hirose et al. 2013	Camellia japonica leaves (similarity is %identity, not %query coverage, which is the only other Genbank measure given)	Camellia
Rhabdocline	Rhabdocline	Rhabdocline									x	x					Osono 2006	Pseudotsuga, Swida	multiple
Rhabdocline weirii	Rhabdocline weirii	Rhabdocline			x						x	x					Stone et al. 1996	Pseudotsuga menziesii pathogen	Pseudotsuga
Rhabdocline pseudotsugae	Rhabdocline pseudotsugae	Rhabdocline			x						x	x					Stone et al. 1996	Pseudotsuga menziesii pathogen	Pseudotsuga
Rhabdocline parkeri	Rhabdocline parkeri	Rhabdocline			x						x	x					Stone et al. 1996	Pseudotsuga menziesii	Pseudotsuga
Rhabdocline sp	NA	Rhabdocline					x			x	x	x					Uren et al 2016	Pseudotsuga menziesii	Pseudotsuga	EXTENSIVE data… I just pivoted to simplify
Rhinocladiella sp.	NA	Rhinocladiella								x	x						Bills & Polishook 1994	rainforest in Costa Rica	multiple
Rhinocladiella sp	NA	Rhinocladiella	SH199269.07FU_FJ265768_reps		x					x	x						Guerreiro et al. 2018	surface-sterilized and nonsterilized senescent leaves and 1-year old litter of Fagus sylvatica	Fagus
Rhinocladiella sp.	NA	Rhinocladiella								x	x						Paulus et al. 2006	Australian tropical rainforest	multiple
Rhinocladiella sp	NA	Rhinocladiella								x	x						Polishook, Bills, and Lodge 1996	rainforest in Puerto Rico	multiple
Rhinocladiella atrovirens	Rhinocladiella atrovirens	Rhinocladiella								x	x						Polishook, Bills, and Lodge 1996	rainforest in Puerto Rico	multiple
Rhizobacter	NA	Rhizobacter							x	x	x						Wolfe et al. 2019	Acer macrophyllum litter; in-stream decomposition study	Acer	bacteria
Rhizoctonia sp.	NA	Rhizoctonia								x	x						Bills & Polishook 1994	rainforest in Costa Rica	multiple
Rhizoctonia	Rhizoctonia	Rhizoctonia	EF592076	96						x	x						Korkama-Rajala 2008	decomposing Picea abies needles in situ experiment	Picea
Rhizoctonia sp.	NA	Rhizoctonia							x		x	x					Przybyl 2008	freshly-fallen Picea abies (L.) Karst. needles	Picea
Rhizopus sp.	NA	Rhizopus			x						x	x					Murugaiyan 2015	Avicennia officinalis	Avicennia
Rhizosphaera kalkhoffii	Rhizosphaera kalkhoffii	Rhizosphaera							x		x	x					Przybyl 2008	freshly-fallen Picea abies (L.) Karst. needles	Picea
Rhizosphaera oudemansii	Rhizosphaera oudemansii	Rhizosphaera					x			x	x						Uren et al 2016		multiple	EXTENSIVE data… I just pivoted to simplify
Rhodobium	NA	Rhodobium							x	x	x						Wolfe et al. 2019	Acer macrophyllum litter; in-stream decomposition study	Acer	bacteria
Rhodococcus	NA	Rhodococcus							x	x	x						Wolfe et al. 2019	Acer macrophyllum litter; in-stream decomposition study	Acer	bacteria
Rhodocollybia butyracea	Rhodocollybia butyracea	Rhodocollybia	SH209203.07FU_UDB017989_reps		x					x	x						Guerreiro et al. 2018	surface-sterilized and nonsterilized senescent leaves and 1-year old litter of Fagus sylvatica	Fagus
Rhodocollybia butyracea	Rhodocollybia butyracea	Rhodocollybia	AY313291	100						x	x	x	x				Voriskova et al. 2013	leaves from Quercus petraea in Czech Republic (collected fresh litter for litterbag study)	Quercus
Rhodomicrobium	NA	Rhodomicrobium							x	x	x						Wolfe et al. 2019	Acer macrophyllum litter; in-stream decomposition study	Acer	bacteria
Rhodotorula babjevae	Rhodotorula babjevae	Rhodotorula	SH433653.07FU_AF444542_refs		x					x	x						Guerreiro et al. 2018	surface-sterilized and nonsterilized senescent leaves and 1-year old litter of Fagus sylvatica	Fagus
Rhodotorula sp.	NA	Rhodotorula	AY731807	99		x					x	x					Hirose et al. 2013	Camellia japonica leaves (similarity is %identity, not %query coverage, which is the only other Genbank measure given)	Camellia
Rhodotorula sp.	NA	Rhodotorula	AF444534		x						x	x					Unteseher et al. 2013	leaves collected from Fagus sylvatica L. in Germany	Fagus
Rhodotorula	Rhodotorula	Rhodotorula							x	x	x						Wolfe et al. 2019	Acer macrophyllum litter; in-stream decomposition study	Acer
Rhodoveronaea varioseptata	Rhodoveronaea varioseptata	Rhodoveronaea	SH207764.07FU_EU041813_refs		x					x	x						Guerreiro et al. 2018	surface-sterilized and nonsterilized senescent leaves and 1-year old litter of Fagus sylvatica	Fagus
Rhytisma acerinum	Rhytisma acerinum	Rhytisma							x	x	x	x					Grimmett et al. 2012	Acer pseudoplatanus litter	Acer
Rhytisma	Rhytisma	Rhytisma							x	x	x	x					Wolfe et al. 2019	Acer macrophyllum litter; in-stream decomposition study	Acer
Rhytismataceae sp. 3	NA	Rhytismataceae								x	x	x					Hagiwara 2015	Picea jezoensis var. hondoensis needles	Picea
Rhytismataceae sp. 1	NA	Rhytismataceae								x	x	x					Hagiwara 2015	Quercus crispula leaves	Quercus
Rhytismataceae sp. 2	NA	Rhytismataceae								x	x	x					Hagiwara 2015	Betula ermanii leaves	Betula
Rhytismataceae	-	Rhytismataceae								x	x						Paulus et al. 2006	Australian tropical rainforest	multiple
Rhytismataceae	-	Rhytismataceae					x			x	x	x					Uren et al 2016		multiple	EXTENSIVE data… I just pivoted to simplify
Rhytismatales	Rhytismatales	Rhytismatales					x			x	x	x					Uren et al 2016	Pinus arizonica var. arizonica	Pinus	EXTENSIVE data… I just pivoted to simplify
Rimularia intercedens	Rimularia intercedens	Rimularia	SH534771.07FU_KR017134_reps		x					x	x						Guerreiro et al. 2018	surface-sterilized and nonsterilized senescent leaves and 1-year old litter of Fagus sylvatica	Fagus
Rosellinia sp.	NA	Rosellinia	AB686649	99	x						x	x					Osono et al. 2013	leaves collected from 94 tree species; the Genbank accessions are what was included but the identity is of the closest Genbank match (which is also included just not here); also the leaves were collected off the forest floor so they are categorized as decaying rather than fresh	multiple
Rosellinia sp (anamorph)	NA	Rosellinia								x	x						Polishook, Bills, and Lodge 1996	rainforest in Puerto Rico	multiple
Rosellinia sp.	NA	Rosellinia	FJ175162		x						x	x					Unteseher et al. 2013	leaves collected from Fagus sylvatica L. in Germany	Fagus
Rosellinia sp.	NA	Rosellinia	FJ175162		x						x	x					Unteseher et al. 2013	leaves collected from Fagus sylvatica L. in Germany	Fagus
Rosellinia sp.	NA	Rosellinia	FJ175162		x						x	x					Unteseher et al. 2013	leaves collected from Fagus sylvatica L. in Germany	Fagus
Roumeguerilla sp. nov.	NA	Roumeguerilla								x	x						Paulus et al. 2006	Australian tropical rainforest	multiple
Nectria rugulosa	Rugonectria rugulosa	Rugonectria								x	x						Polishook, Bills, and Lodge 1996	rainforest in Puerto Rico	multiple
Russula ochroleuca	Russula ochroleuca	Russula	SH190469.07FU_UDB016009_refs		x					x	x						Guerreiro et al. 2018	surface-sterilized and nonsterilized senescent leaves and 1-year old litter of Fagus sylvatica	Fagus
Russulaceae sp	NA	Russulaceae	SH220816.07FU_GQ221662_reps		x					x	x						Guerreiro et al. 2018	surface-sterilized and nonsterilized senescent leaves and 1-year old litter of Fagus sylvatica	Fagus
Russulaceae sp	NA	Russulaceae	SH190574.07FU_GU256186_reps		x					x	x						Guerreiro et al. 2018	surface-sterilized and nonsterilized senescent leaves and 1-year old litter of Fagus sylvatica	Fagus
Saccharata capensis	Saccharata capensis	Saccharata					x				x						Uren et al 2016	Pinus strobus	Pinus	EXTENSIVE data… I just pivoted to simplify
Sagenomella verticilliata	NA	Sagenomella								x	x						Polishook, Bills, and Lodge 1996	rainforest in Puerto Rico	multiple
Cryptococcus podzolicus	Saitozyma podzolica	Saitozyma	AJ581036	99						x	x	x	x				Voriskova et al. 2013	leaves from Quercus petraea in Czech Republic (collected fresh litter for litterbag study)	Quercus
Sakaguchia	Sakaguchia	Sakaguchia							x	x	x						Wolfe et al. 2019	Acer macrophyllum litter; in-stream decomposition study	Acer
Sarcopodium coffeanum	-	Sarcopodium								x	x						Polishook, Bills, and Lodge 1996	rainforest in Puerto Rico	multiple
Sarocladium kiliense	Sarocladium kiliense	Sarocladium								x	x	x					Garcia-Lavina 2016	Eugenia uruguayensis litter	Eugenia
Schizothecium glutinans	Schizothecium glutinans	Schizothecium	SH201189.07FU_AY615207_reps		x					x	x						Guerreiro et al. 2018	surface-sterilized and nonsterilized senescent leaves and 1-year old litter of Fagus sylvatica	Fagus
Scleroconidioma sphagnicola	-	Scleroconidioma								x	x						Uren et al 2016		multiple	EXTENSIVE data… I just pivoted to simplify
Sclerophoma sp	NA	Sclerophoma								x	x						Polishook, Bills, and Lodge 1996	rainforest in Puerto Rico	multiple
Sclerophoma sp.	NA	Sclerophoma							x		x	x					Przybyl 2008	freshly-fallen Picea abies (L.) Karst. needles	Picea
Sclerostagonospora cycadis	Sclerostagonospora cycadis	Sclerostagonospora	SH207008.07FU_JQ070592_reps		x					x	x						Guerreiro et al. 2018	surface-sterilized and nonsterilized senescent leaves and 1-year old litter of Fagus sylvatica	Fagus
Lanzia echinophila	Sclerotinia echinophila	Sclerotinia	SH177376.07FU_KF588371_reps		x					x	x						Guerreiro et al. 2018	surface-sterilized and nonsterilized senescent leaves and 1-year old litter of Fagus sylvatica	Fagus
Scolecobasidium fusiforme	NA	Scolecobasidium								x	x						Paulus et al. 2006	Australian tropical rainforest	multiple
Scolecobasidium sp. a	NA	Scolecobasidium								x	x						Paulus et al. 2006	Australian tropical rainforest	multiple
Scolecobasidium sp	NA	Scolecobasidium								x	x						Polishook, Bills, and Lodge 1996	rainforest in Puerto Rico	multiple
Scolecobasidium sp A	NA	Scolecobasidium								x	x						Polishook, Bills, and Lodge 1996	rainforest in Puerto Rico	multiple
Scolecobasidium	Scolecobasidium	Scolecobasidium							x	x	x						Wolfe et al. 2019	Acer macrophyllum litter; in-stream decomposition study	Acer
Penicillium penicillioides	Scopulariopsis brevicaulis	Scopulariopsis	SH201404.07FU_AF454082_refs		x					x	x						Guerreiro et al. 2018	surface-sterilized and nonsterilized senescent leaves and 1-year old litter of Fagus sylvatica	Fagus
Penicillium penicillioides	Scopulariopsis brevicaulis	Scopulariopsis								x	x						Uren et al 2016		multiple	EXTENSIVE data… I just pivoted to simplify
Sebacina sp	NA	Sebacina	SH214614.07FU_UDB013560_refs		x					x	x						Guerreiro et al. 2018	surface-sterilized and nonsterilized senescent leaves and 1-year old litter of Fagus sylvatica	Fagus
Sebacina sp	NA	Sebacina	SH214619.07FU_UDB000774_refs		x					x	x						Guerreiro et al. 2018	surface-sterilized and nonsterilized senescent leaves and 1-year old litter of Fagus sylvatica	Fagus
Sebacina sp	NA	Sebacina	SH197142.07FU_UDB005064_refs		x					x	x						Guerreiro et al. 2018	surface-sterilized and nonsterilized senescent leaves and 1-year old litter of Fagus sylvatica	Fagus
Sebacina	Sebacina	Sebacina		90						x	x						Korkama-Rajala 2008	decomposing Picea abies needles in situ experiment	Picea
Sebacina	Sebacina	Sebacina							x	x	x						Wolfe et al. 2019	Acer macrophyllum litter; in-stream decomposition study	Acer
Sebacinaceae sp	NA	Sebacinaceae	SH027663.07FU_UDB005444_reps_singleton		x					x	x						Guerreiro et al. 2018	surface-sterilized and nonsterilized senescent leaves and 1-year old litter of Fagus sylvatica	Fagus
Sebacinaceae sp	NA	Sebacinaceae	SH192987.07FU_HQ154321_refs		x					x	x						Guerreiro et al. 2018	surface-sterilized and nonsterilized senescent leaves and 1-year old litter of Fagus sylvatica	Fagus
Sebacinaceae sp	NA	Sebacinaceae	SH009497.07FU_HQ154223_reps_singleton		x					x	x						Guerreiro et al. 2018	surface-sterilized and nonsterilized senescent leaves and 1-year old litter of Fagus sylvatica	Fagus
Sebacinaceae sp	NA	Sebacinaceae	SH201952.07FU_JN704824_refs		x					x	x						Guerreiro et al. 2018	surface-sterilized and nonsterilized senescent leaves and 1-year old litter of Fagus sylvatica	Fagus
Sebacinaceae sp	NA	Sebacinaceae	SH214721.07FU_FM203298_reps		x					x	x						Guerreiro et al. 2018	surface-sterilized and nonsterilized senescent leaves and 1-year old litter of Fagus sylvatica	Fagus
Sebacinaceae sp	NA	Sebacinaceae	SH214653.07FU_HM105519_refs		x					x	x						Guerreiro et al. 2018	surface-sterilized and nonsterilized senescent leaves and 1-year old litter of Fagus sylvatica	Fagus
Seifertia azaleae	Seifertia azaleae	Seifertia	SH198674.07FU_EU030273_reps		x					x	x						Guerreiro et al. 2018	surface-sterilized and nonsterilized senescent leaves and 1-year old litter of Fagus sylvatica	Fagus
Seiridium	Seiridium	Seiridium									x						Stone et al. 1996	variety of conifers	multiple
Selenodriella sp.	NA	Selenodriella								x	x						Paulus et al. 2006	Australian tropical rainforest	multiple
Selenomonas	NA	Selenomonas							x	x	x						Wolfe et al. 2019	Acer macrophyllum litter; in-stream decomposition study	Acer	bacteria
Selenosporella sp. 1	NA	Selenosporella								x	x						Paulus et al. 2006	Australian tropical rainforest	multiple
Selenosporella sp. 2	NA	Selenosporella								x	x						Paulus et al. 2006	Australian tropical rainforest	multiple
Selenosporella sp. 3	NA	Selenosporella								x	x						Paulus et al. 2006	Australian tropical rainforest	multiple
Selenosporella sp. 4	NA	Selenosporella								x	x						Paulus et al. 2006	Australian tropical rainforest	multiple
Septofusidium variabilis	Septofusidium variabile	Septofusidium								x	x						Bills & Polishook 1994	rainforest in Costa Rica	multiple
Septofusidium sp	NA	Septofusidium								x	x						Polishook, Bills, and Lodge 1996	rainforest in Puerto Rico	multiple
Septomyrothecium uniseptata	NA	Septomyrothecium								x	x						Polishook, Bills, and Lodge 1996	rainforest in Puerto Rico	multiple
Septoria glycinicola	-	Septoria	SH278792.07FU_KF251430_refs		x					x	x						Guerreiro et al. 2018	surface-sterilized and nonsterilized senescent leaves and 1-year old litter of Fagus sylvatica	Fagus
Septorioides	-	Septorioides					x				x						Uren et al 2016		multiple	EXTENSIVE data… I just pivoted to simplify
Septorioides pini-thunbergii	-	Septorioides									x	x					Uren et al 2016	Pinus clausa	Pinus	EXTENSIVE data… I just pivoted to simplify
Seridium anceps	NA	Seridium								x	x						Bills & Polishook 1994	rainforest in Costa Rica	multiple
Sesquicillium microsporum	Sesquicillium microsporum	Sesquicillium								x	x						Polishook, Bills, and Lodge 1996	rainforest in Puerto Rico	multiple
Sesquicillium sp A	NA	Sesquicillium								x	x						Polishook, Bills, and Lodge 1996	rainforest in Puerto Rico	multiple
Sesquicillium sp B	NA	Sesquicillium								x	x						Polishook, Bills, and Lodge 1996	rainforest in Puerto Rico	multiple
Sesquicillium state of Nectria sp	NA	Sesquicillium								x	x						Polishook, Bills, and Lodge 1996	rainforest in Puerto Rico	multiple
Sirococcus sp.	NA	Sirococcus	FR715997			x					x	x		x (showed decomposing ability - enzyme production and mass loss)	parasite according to lit (Table 1)	x	Zifcakova 2011	Picea abies surface-sterilized needles	Picea
Sistotrema oblongisporum	Sistotrema oblongisporum	Sistotrema	SH007383.07FU_KF218970_reps_singleton		x					x	x						Guerreiro et al. 2018	surface-sterilized and nonsterilized senescent leaves and 1-year old litter of Fagus sylvatica	Fagus
Sistotrema coroniferum	Sistotrema coroniferum	Sistotrema	AM259215	94						x	x	x					Hirose et al. 2013	Camellia japonica leaves (similarity is %identity, not %query coverage, which is the only other Genbank measure given)	Camellia
Sistotrema alboluteum	Sistotrema alboluteum	Sistotrema	AJ606042	98						x	x	x	x				Voriskova et al. 2013	leaves from Quercus petraea in Czech Republic (collected fresh litter for litterbag study)	Quercus
Sistotrema	Sistotrema	Sistotrema							x	x	x						Wolfe et al. 2019	Acer macrophyllum litter; in-stream decomposition study	Acer
Solheimia costaspora	Solheimia costispora	Solheimia								x	x						Bills & Polishook 1994	rainforest in Costa Rica	multiple
Solicoccozyma terricola	Solicoccozyma terricola	Solicoccozyma	SH190017.07FU_AF444350_refs		x					x	x						Guerreiro et al. 2018	surface-sterilized and nonsterilized senescent leaves and 1-year old litter of Fagus sylvatica	Fagus
Solicoccozyma phenolica	Solicoccozyma phenolica	Solicoccozyma	SH357827.07FU_AF444351_refs		x					x	x						Guerreiro et al. 2018	surface-sterilized and nonsterilized senescent leaves and 1-year old litter of Fagus sylvatica	Fagus
Solosympodiella clavata	-	Solosympodiella								x	x						Bills & Polishook 1994	rainforest in Costa Rica	multiple
Sordaria fimicola	Sordaria fimicola	Sordaria								x	x	x					Garcia-Lavina 2016	Eugenia uruguayensis litter	Eugenia
Sordaria fimicola	Sordaria fimicola	Sordaria							x		x	x					Przybyl 2008	freshly-fallen Picea abies (L.) Karst. needles	Picea
Sordariales sp	NA	Sordariales	SH022687.07FU_JQ760162_reps_singleton		x					x	x						Guerreiro et al. 2018	surface-sterilized and nonsterilized senescent leaves and 1-year old litter of Fagus sylvatica	Fagus
Sordariales sp	NA	Sordariales	SH018937.07FU_JF519062_reps_singleton		x					x	x						Guerreiro et al. 2018	surface-sterilized and nonsterilized senescent leaves and 1-year old litter of Fagus sylvatica	Fagus
Sordariales sp	NA	Sordariales	SH026242.07FU_HM030611_reps_singleton		x					x	x						Guerreiro et al. 2018	surface-sterilized and nonsterilized senescent leaves and 1-year old litter of Fagus sylvatica	Fagus
Sordariales sp	NA	Sordariales	SH030782.07FU_JX042917_reps_singleton		x					x	x						Guerreiro et al. 2018	surface-sterilized and nonsterilized senescent leaves and 1-year old litter of Fagus sylvatica	Fagus
Sordariomycetes sp. O.E. Erikss. & Winka*	NA	Sordariomycetes								x	x	x					Garcia-Lavina 2016	Eugenia uruguayensis litter	Eugenia
Sordariomycetes sp	NA	Sordariomycetes	SH460801.07FU_JQ747722_reps_singleton		x					x	x						Guerreiro et al. 2018	surface-sterilized and nonsterilized senescent leaves and 1-year old litter of Fagus sylvatica	Fagus
Sordariomycetes sp	NA	Sordariomycetes	SH191150.07FU_HG008762_reps		x					x	x						Guerreiro et al. 2018	surface-sterilized and nonsterilized senescent leaves and 1-year old litter of Fagus sylvatica	Fagus
Sordariomycetes sp	NA	Sordariomycetes	SH020540.07FU_KC180738_reps_singleton		x					x	x						Guerreiro et al. 2018	surface-sterilized and nonsterilized senescent leaves and 1-year old litter of Fagus sylvatica	Fagus
Sordariomycetes sp	NA	Sordariomycetes	SH211309.07FU_FR773219_reps		x					x	x						Guerreiro et al. 2018	surface-sterilized and nonsterilized senescent leaves and 1-year old litter of Fagus sylvatica	Fagus
Sordariomycetes sp	NA	Sordariomycetes	SH026846.07FU_KC966256_reps_singleton		x					x	x						Guerreiro et al. 2018	surface-sterilized and nonsterilized senescent leaves and 1-year old litter of Fagus sylvatica	Fagus
Sordariomycetes sp	NA	Sordariomycetes	SH202185.07FU_AY969488_reps		x					x	x						Guerreiro et al. 2018	surface-sterilized and nonsterilized senescent leaves and 1-year old litter of Fagus sylvatica	Fagus
Sordariomycetes sp	NA	Sordariomycetes	SH203926.07FU_EF619915_reps		x					x	x						Guerreiro et al. 2018	surface-sterilized and nonsterilized senescent leaves and 1-year old litter of Fagus sylvatica	Fagus
Sordariomycetes sp	NA	Sordariomycetes	SH020540.07FU_KC180738_reps_singleton		x					x	x						Guerreiro et al. 2018	surface-sterilized and nonsterilized senescent leaves and 1-year old litter of Fagus sylvatica	Fagus
Sordariomycetes sp.	NA	Sordariomycetes	HM537068	92.2		x					x	x	x	x (showed decomposing ability)		x	He et al. 2012	Cinnamomum camphora leaves (senescent, surface-sterilized)	Cinnamomum
Sordariomycetes	Sordariomycetes	Sordariomycetes					x			x	x	x					Uren et al 2016		multiple	EXTENSIVE data… I just pivoted to simplify
Sordariomycetes unidentified 1	NA	Sordariomycetes								x	x						Uren et al 2016	Serenoa repens	Sequoia	EXTENSIVE data… I just pivoted to simplify
Spegazzinia parkeri	-	Spegazzinia								x	x	not differentiated	not differentiated				Prakash 2015	12 different tree species in India	multiple
Speiropsis hyalospora	-	Speiropsis								x	x						Bills & Polishook 1994	rainforest in Costa Rica	multiple
Speiropsis sp.	NA	Speiropsis								x	x						Paulus et al. 2006	Australian tropical rainforest	multiple
Speiropsis sp.	NA	Speiropsis								x	x	not differentiated	not differentiated				Prakash 2015	at least Syzygium cumini litter	Syzygium
Sphaeropsis sp. Raf.*	NA	Sphaeropsis								x	x	x					Garcia-Lavina 2016	Eugenia uruguayensis litter	Eugenia
Sphaeropsis sp	NA	Sphaeropsis								x	x						Polishook, Bills, and Lodge 1996	rainforest in Puerto Rico	multiple
Sphaerulina amelanchier	Sphaerulina amelanchieris	Sphaerulina	SH406259.07FU_KF251596_refs		x					x	x						Guerreiro et al. 2018	surface-sterilized and nonsterilized senescent leaves and 1-year old litter of Fagus sylvatica	Fagus
Sphingomonas	NA	Sphingomonas							x	x	x						Wolfe et al. 2019	Acer macrophyllum litter; in-stream decomposition study	Acer	bacteria
Sphingopyxis	NA	Sphingopyxis							x	x	x						Wolfe et al. 2019	Acer macrophyllum litter; in-stream decomposition study	Acer	bacteria
Spirochaeta	NA	Spirochaeta							x	x	x						Wolfe et al. 2019	Acer macrophyllum litter; in-stream decomposition study	Acer	bacteria
Spiropes sp.	NA	Spiropes								x	x						Bills & Polishook 1994	rainforest in Costa Rica	multiple
Spiropes sp.	NA	Spiropes								x	x						Paulus et al. 2006	Australian tropical rainforest	multiple
Phialocephala bactrospora	Sporendocladia bactrospora	Sporendocladia								x	x						Paulus et al. 2006	Australian tropical rainforest	multiple
Sporidesmium dioscoreae	-	Sporidesmium								x	x	x					Garcia-Lavina 2016	Eugenia uruguayensis litter	Eugenia
Sporidesmium sp. nov.	NA	Sporidesmium								x	x						Paulus et al. 2006	Australian tropical rainforest	multiple
Sporidesmium ponapense	NA	Sporidesmium								x	x						Paulus et al. 2006	Australian tropical rainforest	multiple
Sporidesmium sp.	NA	Sporidesmium								x	x	not differentiated	not differentiated				Prakash 2015	12 different tree species in India	multiple
Sporidiobolales sp	NA	Sporidiobolales	SH194503.07FU_JN246563_reps		x					x	x						Guerreiro et al. 2018	surface-sterilized and nonsterilized senescent leaves and 1-year old litter of Fagus sylvatica	Fagus
Sporidiobolales sp	NA	Sporidiobolales	SH194503.07FU_JN246563_reps		x					x	x						Guerreiro et al. 2018	surface-sterilized and nonsterilized senescent leaves and 1-year old litter of Fagus sylvatica	Fagus
Sporobolomyces sp	NA	Sporobolomyces	SH497097.07FU_KU609537_reps_singleton		x					x	x						Guerreiro et al. 2018	surface-sterilized and nonsterilized senescent leaves and 1-year old litter of Fagus sylvatica	Fagus
Sporobolomyces roseus	Sporobolomyces roseus	Sporobolomyces	SH194973.07FU_AY015438_refs		x					x	x						Guerreiro et al. 2018	surface-sterilized and nonsterilized senescent leaves and 1-year old litter of Fagus sylvatica	Fagus
Sporobolomyces	Sporobolomyces	Sporobolomyces									x		x				Osono 2006	Abies	Abies
Sporodesmiella garciniae	NA	Sporodesmiella								x	x						Paulus et al. 2006	Australian tropical rainforest	multiple
Sporormiaceae	-	Sporormiaceae					x			x	x						Uren et al 2016		multiple	EXTENSIVE data… I just pivoted to simplify
Sporormiella australis	Sporormiella australis	Sporormiella	SH184192.07FU_AY510412_reps		x					x	x						Guerreiro et al. 2018	surface-sterilized and nonsterilized senescent leaves and 1-year old litter of Fagus sylvatica	Fagus
Preussia minima	Sporormiella minima	Sporormiella					x			x	x	x					Uren et al 2016		multiple	EXTENSIVE data… I just pivoted to simplify
Sporothrix sp	NA	Sporothrix								x	x						Polishook, Bills, and Lodge 1996	rainforest in Puerto Rico	multiple
Stachybotryna sp	NA	Stachybotryna								x	x						Polishook, Bills, and Lodge 1996	rainforest in Puerto Rico	multiple
Stachybotrys chartarum	Stachybotrys chartarum	Stachybotrys								x	x						Bills & Polishook 1994	rainforest in Costa Rica	multiple
Stachybotrys kampalensis	Stachybotrys kampalensis	Stachybotrys								x	x						Bills & Polishook 1994	rainforest in Costa Rica	multiple
Stachybotrys parvispora	Stachybotrys parvispora	Stachybotrys								x	x						Bills & Polishook 1994	rainforest in Costa Rica	multiple
Stachybotrys reniformis	-	Stachybotrys								x	x						Bills & Polishook 1994	rainforest in Costa Rica	multiple
Stachybotrys parvispora	Stachybotrys parvispora	Stachybotrys								x	x						Paulus et al. 2006	Australian tropical rainforest	multiple
Stachybotrys sp. a	NA	Stachybotrys								x	x						Paulus et al. 2006	Australian tropical rainforest	multiple
Stachylidium	Stachylidium	Stachylidium									x	x	x				Osono 2006	Abies, Northofagus	multiple
Stemphylium botryosum	Stemphylium botryosum	Stemphylium								x	x	x					Garcia-Lavina 2016	Eugenia uruguayensis litter	Eugenia
Stenellopsis sp.	NA	Stenellopsis								x	x	not differentiated	not differentiated				Prakash 2015	at least Syzygium cumini litter	Syzygium
Stereum hirsutum	Stereum hirsutum	Stereum	SH196424.07FU_UDB017896_refs		x					x	x						Guerreiro et al. 2018	surface-sterilized and nonsterilized senescent leaves and 1-year old litter of Fagus sylvatica	Fagus
Stilbella sp. 1	NA	Stibella								x	x						Paulus et al. 2006	Australian tropical rainforest	multiple
Stilbella sp. 2	NA	Stibella								x	x						Paulus et al. 2006	Australian tropical rainforest	multiple
Stibella sp	NA	Stibella								x	x						Polishook, Bills, and Lodge 1996	rainforest in Puerto Rico	multiple
Strasseria geniculata	Strasseria geniculata	Strasseria							x		x	x					Przybyl 2008	freshly-fallen Picea abies (L.) Karst. needles	Picea
Stropharia cyanea	Stropharia cyanea	Stropharia	SH229046.07FU_UDB015716_refs		x					x	x						Guerreiro et al. 2018	surface-sterilized and nonsterilized senescent leaves and 1-year old litter of Fagus sylvatica	Fagus
Subulicystidium longisporum	Subulicystidium longisporum	Subulicystidium	SH493273.07FU_UDB024249_reps_singleton		x					x	x						Guerreiro et al. 2018	surface-sterilized and nonsterilized senescent leaves and 1-year old litter of Fagus sylvatica	Fagus
Subulispora procurvata	Subulispora procurvata	Subulispora								x	x						Paulus et al. 2006	Australian tropical rainforest	multiple
Subulispora sp.	NA	Subulispora								x	x	not differentiated	not differentiated				Prakash 2015	12 different tree species in India	multiple
Symmetrospora coprosmae	Symmetrospora coprosmae	Symmetrospora	SH277511.07FU_AF444577_refs		x					x	x						Guerreiro et al. 2018	surface-sterilized and nonsterilized senescent leaves and 1-year old litter of Fagus sylvatica	Fagus
Sporobolomyces symmetricus	Symmetrospora symmetrica	Symmetrospora	SH205939.07FU_AY364836_refs		x					x	x						Guerreiro et al. 2018	surface-sterilized and nonsterilized senescent leaves and 1-year old litter of Fagus sylvatica	Fagus
Sympodiella sp.	NA	Sympodiella								x	x						Bills & Polishook 1994	rainforest in Costa Rica	multiple
Sympodiella sp. W.B. Kendr.	NA	Sympodiella								x	x	x					Garcia-Lavina 2016	Eugenia uruguayensis litter	Eugenia
Sympodiella acicola	Sympodiella acicola	Sympodiella	EU449953	96						x	x	x	x				Voriskova et al. 2013	leaves from Quercus petraea in Czech Republic (collected fresh litter for litterbag study)	Quercus
Sympodiella acicola	Sympodiella acicola	Sympodiella	EU449953	96						x	x	x	x				Voriskova et al. 2013	leaves from Quercus petraea in Czech Republic (collected fresh litter for litterbag study)	Quercus
Sympoventuriaceae sp	NA	Sympoventuriaceae	SH205575.07FU_FR773270_reps		x					x	x						Guerreiro et al. 2018	surface-sterilized and nonsterilized senescent leaves and 1-year old litter of Fagus sylvatica	Fagus
Penicillium purpurogenum	Talaromyces purpureogenus	Talaromyces							x		x	x					Przybyl 2008	freshly-fallen Picea abies (L.) Karst. needles	Picea
Talaromyces flavus	Talaromyces flavus	Talaromyces					x			x	x						Uren et al 2016		multiple	EXTENSIVE data… I just pivoted to simplify
Taphrina sp	NA	Taphrina	SH193613.07FU_GQ999402_reps		x					x	x						Guerreiro et al. 2018	surface-sterilized and nonsterilized senescent leaves and 1-year old litter of Fagus sylvatica	Fagus
Taphrina carpini	Taphrina carpini	Taphrina	SH193600.07FU_AY239215_refs		x					x	x						Guerreiro et al. 2018	surface-sterilized and nonsterilized senescent leaves and 1-year old litter of Fagus sylvatica	Fagus
Curreya austroafricana	Teichospora austroafricana	Teichospora					x			x	x						Uren et al 2016	Serenoa repens	Sequoia	EXTENSIVE data… I just pivoted to simplify
Teratosphaeriaceae sp	NA	Teratosphaeriaceae	SH192625.07FU_KF815644_reps		x					x	x						Guerreiro et al. 2018	surface-sterilized and nonsterilized senescent leaves and 1-year old litter of Fagus sylvatica	Fagus
Teratosphaeriaceae sp	NA	Teratosphaeriaceae	SH192625.07FU_KF815644_reps		x					x	x						Guerreiro et al. 2018	surface-sterilized and nonsterilized senescent leaves and 1-year old litter of Fagus sylvatica	Fagus
Teratosphaeriaceae sp	NA	Teratosphaeriaceae	SH012149.07FU_JF519086_reps_singleton		x					x	x						Guerreiro et al. 2018	surface-sterilized and nonsterilized senescent leaves and 1-year old litter of Fagus sylvatica	Fagus
Teratosphaeriaceae sp	NA	Teratosphaeriaceae	SH215366.07FU_JQ172755_reps		x					x	x						Guerreiro et al. 2018	surface-sterilized and nonsterilized senescent leaves and 1-year old litter of Fagus sylvatica	Fagus
Terfezia sp	NA	Terfezia	SH193725.07FU_UDB005374_reps		x					x	x						Guerreiro et al. 2018	surface-sterilized and nonsterilized senescent leaves and 1-year old litter of Fagus sylvatica	Fagus
Tetrachaetum elegans	Tetrachaetum elegans	Tetrachaetum	SH184444.07FU_JX089537_reps		x					x	x						Guerreiro et al. 2018	surface-sterilized and nonsterilized senescent leaves and 1-year old litter of Fagus sylvatica	Fagus
Tetrachaetum	Tetrachaetum	Tetrachaetum							x	x	x						Wolfe et al. 2019	Acer macrophyllum litter; in-stream decomposition study	Acer
Tetracladium setigerum	Tetracladium setigerum	Tetracladium								x	x						Bills & Polishook 1994	rainforest in Costa Rica	multiple
Tetracladium breve	Tetracladium breve	Tetracladium								x	x						Bills & Polishook 1994	rainforest in Costa Rica	multiple
Pucciniastrum areolatum	Thekopsora areolata	Thekopsora	SH176009.07FU_DQ445891_reps		x					x	x						Guerreiro et al. 2018	surface-sterilized and nonsterilized senescent leaves and 1-year old litter of Fagus sylvatica	Fagus
Thelephoraceae sp	NA	Thelephoraceae	SH184517.07FU_UDB000120_reps		x					x	x						Guerreiro et al. 2018	surface-sterilized and nonsterilized senescent leaves and 1-year old litter of Fagus sylvatica	Fagus
Thelephoraceae sp	NA	Thelephoraceae	SH184404.07FU_GQ985421_reps		x					x	x						Guerreiro et al. 2018	surface-sterilized and nonsterilized senescent leaves and 1-year old litter of Fagus sylvatica	Fagus
Thelephoraceae sp	NA	Thelephoraceae	SH184534.07FU_JF519169_reps		x					x	x						Guerreiro et al. 2018	surface-sterilized and nonsterilized senescent leaves and 1-year old litter of Fagus sylvatica	Fagus
Thelephoraceae sp	NA	Thelephoraceae	SH184525.07FU_DQ054547_reps		x					x	x						Guerreiro et al. 2018	surface-sterilized and nonsterilized senescent leaves and 1-year old litter of Fagus sylvatica	Fagus
Thermanaeromonas	NA	Thermanaeromonas							x	x	x						Wolfe et al. 2019	Acer macrophyllum litter; in-stream decomposition study	Acer	bacteria
Thozetella radicata	Thozetella tocklaiensis	Thozetella								x	x						Bills & Polishook 1994	rainforest in Costa Rica	multiple
Thozetella havanensis	Thozetella havanensis	Thozetella	SH019271.07FU_EF029184_reps_singleton		x					x	x						Guerreiro et al. 2018	surface-sterilized and nonsterilized senescent leaves and 1-year old litter of Fagus sylvatica	Fagus
Thozetella falcata	Thozetella falcata	Thozetella								x	x						Paulus et al. 2006	Australian tropical rainforest	multiple
Thozetella queenslandica	Thozetella queenslandica	Thozetella								x	x						Paulus et al. 2006	Australian tropical rainforest	multiple
Thozetella gigantea	Thozetella gigantea	Thozetella								x	x						Paulus et al. 2006	Australian tropical rainforest	multiple
Thozetella sp.	NA	Thozetella								x	x						Paulus et al. 2006	Australian tropical rainforest	multiple
Thozetella boonjiensis	Thozetella boonjiensis	Thozetella								x	x						Paulus et al. 2006	Australian tropical rainforest	multiple
Thozetella havenensis	NA	Thozetella								x	x						Polishook, Bills, and Lodge 1996	rainforest in Puerto Rico	multiple
Thozetella sp	NA	Thozetella								x	x						Polishook, Bills, and Lodge 1996	rainforest in Puerto Rico	multiple
Thysanophora penicillioides	Thysanophora penicillioides	Thysanophora							x		x	x					Przybyl 2008	freshly-fallen Picea abies (L.) Karst. needles	Picea
Thysanophora penicillioides	Thysanophora penicillioides	Thysanophora	FR717224						x		x	x		x (showed decomposing ability - enzyme production and mass loss)	saprotroph according to lit (Table 1)	x	Zifcakova 2011	Picea abies surface-sterilized needles	Picea
Tilletiopsis sp	NA	Tilletiopsis								x	x						Polishook, Bills, and Lodge 1996	rainforest in Puerto Rico	multiple
Tirmania pinoyi	-	Tirmania	GQ888695	84						x	x	x	x				Voriskova et al. 2013	leaves from Quercus petraea in Czech Republic (collected fresh litter for litterbag study)	Quercus
Tistrella	NA	Tistrella							x	x	x						Wolfe et al. 2019	Acer macrophyllum litter; in-stream decomposition study	Acer	bacteria
Tolypocladium injfatum	NA	Tolypocladium								x	x						Polishook, Bills, and Lodge 1996	rainforest in Puerto Rico	multiple
Tomentella sp	NA	Tomentella	SH185240.07FU_FR852173_reps		x					x	x						Guerreiro et al. 2018	surface-sterilized and nonsterilized senescent leaves and 1-year old litter of Fagus sylvatica	Fagus
Tomentella stuposa	Tomentella stuposa	Tomentella	SH177809.07FU_UDB007948_reps		x					x	x						Guerreiro et al. 2018	surface-sterilized and nonsterilized senescent leaves and 1-year old litter of Fagus sylvatica	Fagus
Tomentella stuposa	Tomentella stuposa	Tomentella	SH177785.07FU_UDB016174_refs		x					x	x						Guerreiro et al. 2018	surface-sterilized and nonsterilized senescent leaves and 1-year old litter of Fagus sylvatica	Fagus
Tomentella viridula	Tomentella viridula	Tomentella	SH177795.07FU_JX625349_reps		x					x	x						Guerreiro et al. 2018	surface-sterilized and nonsterilized senescent leaves and 1-year old litter of Fagus sylvatica	Fagus
Tomentella bryophila	Tomentella bryophila	Tomentella	SH177792.07FU_UDB001655_refs		x					x	x						Guerreiro et al. 2018	surface-sterilized and nonsterilized senescent leaves and 1-year old litter of Fagus sylvatica	Fagus
Tomentella punicea	Tomentella punicea	Tomentella	SH184524.07FU_JF519061_reps		x					x	x						Guerreiro et al. 2018	surface-sterilized and nonsterilized senescent leaves and 1-year old litter of Fagus sylvatica	Fagus
Tomentella pyrolae	Tomentella pyrolae	Tomentella	SH189398.07FU_UDB000034_reps		x					x	x						Guerreiro et al. 2018	surface-sterilized and nonsterilized senescent leaves and 1-year old litter of Fagus sylvatica	Fagus
Tomentella sp	NA	Tomentella	SH189382.07FU_UDB016750_reps		x					x	x						Guerreiro et al. 2018	surface-sterilized and nonsterilized senescent leaves and 1-year old litter of Fagus sylvatica	Fagus
Tomentella sp	NA	Tomentella	SH189466.07FU_HF565112_reps		x					x	x						Guerreiro et al. 2018	surface-sterilized and nonsterilized senescent leaves and 1-year old litter of Fagus sylvatica	Fagus
Tomentella sp	NA	Tomentella	SH002632.07FU_HQ215811_reps_singleton		x					x	x						Guerreiro et al. 2018	surface-sterilized and nonsterilized senescent leaves and 1-year old litter of Fagus sylvatica	Fagus
Tomentella sp	NA	Tomentella	SH177907.07FU_UDB013641_reps		x					x	x						Guerreiro et al. 2018	surface-sterilized and nonsterilized senescent leaves and 1-year old litter of Fagus sylvatica	Fagus
Torula sp.	NA	Torula							x		x	x					Przybyl 2008	freshly-fallen Picea abies (L.) Karst. needles	Picea
Torulomyces lagena	Torulomyces lagena	Torulomyces								x	x						Polishook, Bills, and Lodge 1996	rainforest in Puerto Rico	multiple
Tothia spartii	Tothia spartii	Tothia	SH492974.07FU_KR025861_refs_singleton		x					x	x						Guerreiro et al. 2018	surface-sterilized and nonsterilized senescent leaves and 1-year old litter of Fagus sylvatica	Fagus
Trechispora sp	NA	Trechispora	SH009026.07FU_GU328570_reps_singleton		x					x	x						Guerreiro et al. 2018	surface-sterilized and nonsterilized senescent leaves and 1-year old litter of Fagus sylvatica	Fagus
Trechispora stellulata	Trechispora stellulata	Trechispora	SH202375.07FU_GU328563_reps		x					x	x						Guerreiro et al. 2018	surface-sterilized and nonsterilized senescent leaves and 1-year old litter of Fagus sylvatica	Fagus
Trechispora alnicola	Trechispora alnicola	Trechispora	DQ411529	96						x	x	x	x				Voriskova et al. 2013	leaves from Quercus petraea in Czech Republic (collected fresh litter for litterbag study)	Quercus
Tremella sp	NA	Tremella	SH025568.07FU_JX042758_reps_singleton		x					x	x						Guerreiro et al. 2018	surface-sterilized and nonsterilized senescent leaves and 1-year old litter of Fagus sylvatica	Fagus
Tremellales sp	NA	Tremellales	SH181989.07FU_JF449478_refs		x					x	x						Guerreiro et al. 2018	surface-sterilized and nonsterilized senescent leaves and 1-year old litter of Fagus sylvatica	Fagus
Tremellales sp	NA	Tremellales	SH005079.07FU_EU090896_reps_singleton		x					x	x						Guerreiro et al. 2018	surface-sterilized and nonsterilized senescent leaves and 1-year old litter of Fagus sylvatica	Fagus
Tremellales sp	NA	Tremellales	SH198314.07FU_KF823589_reps		x					x	x						Guerreiro et al. 2018	surface-sterilized and nonsterilized senescent leaves and 1-year old litter of Fagus sylvatica	Fagus
Tremellales sp	NA	Tremellales	SH005164.07FU_FR718483_reps_singleton		x					x	x						Guerreiro et al. 2018	surface-sterilized and nonsterilized senescent leaves and 1-year old litter of Fagus sylvatica	Fagus
Tremellales fam Incertae sedis sp	NA	Tremellales	SH205089.07FU_EU149784_reps		x					x	x						Guerreiro et al. 2018	surface-sterilized and nonsterilized senescent leaves and 1-year old litter of Fagus sylvatica	Fagus
Tremellales sp	NA	Tremellales	SH203885.07FU_JF495246_reps		x					x	x						Guerreiro et al. 2018	surface-sterilized and nonsterilized senescent leaves and 1-year old litter of Fagus sylvatica	Fagus
Tremellomycetes sp	NA	Tremellomycetes	SH188232.07FU_FN908210_reps		x					x	x						Guerreiro et al. 2018	surface-sterilized and nonsterilized senescent leaves and 1-year old litter of Fagus sylvatica	Fagus
Tremellomycetes sp	NA	Tremellomycetes	SH492679.07FU_KT581796_reps_singleton		x					x	x						Guerreiro et al. 2018	surface-sterilized and nonsterilized senescent leaves and 1-year old litter of Fagus sylvatica	Fagus
Tremellomycetes sp	NA	Tremellomycetes	SH495096.07FU_HG937100_reps_singleton		x					x	x						Guerreiro et al. 2018	surface-sterilized and nonsterilized senescent leaves and 1-year old litter of Fagus sylvatica	Fagus
Tremellomycetes sp	NA	Tremellomycetes	SH197555.07FU_KC457137_reps		x					x	x						Guerreiro et al. 2018	surface-sterilized and nonsterilized senescent leaves and 1-year old litter of Fagus sylvatica	Fagus
Tremellomycetes sp	NA	Tremellomycetes	SH182180.07FU_EU292449_reps		x					x	x						Guerreiro et al. 2018	surface-sterilized and nonsterilized senescent leaves and 1-year old litter of Fagus sylvatica	Fagus
Volucrispora aurantiaca	Tricellula aurantiaca	Tricellula								x	x						Polishook, Bills, and Lodge 1996	rainforest in Puerto Rico	multiple
Trichocladium sp.	NA	Trichocladium							x		x	x					Przybyl 2008	freshly-fallen Picea abies (L.) Karst. needles	Picea
Humicola grisea	Trichocladium griseum	Trichocladium							x		x	x					Przybyl 2008	freshly-fallen Picea abies (L.) Karst. needles	Picea
Trichoderma koningii	Trichoderma koningii	Trichoderma								x	x						Bills & Polishook 1994	rainforest in Costa Rica	multiple
Trichoderma harzianum	Trichoderma harzianum	Trichoderma								x	x						Bills & Polishook 1994	rainforest in Costa Rica	multiple
Trichoderma reesei	Trichoderma reesei	Trichoderma								x	x	x					Garcia-Lavina 2016	Eugenia uruguayensis litter	Eugenia
Trichoderma rossicum	Trichoderma rossicum	Trichoderma	SH196036.07FU_KC171335_refs		x					x	x						Guerreiro et al. 2018	surface-sterilized and nonsterilized senescent leaves and 1-year old litter of Fagus sylvatica	Fagus
Trichoderma silvae-virgineae	Trichoderma silvae-virgineae	Trichoderma	SH190872.07FU_FJ860836_refs		x					x	x						Guerreiro et al. 2018	surface-sterilized and nonsterilized senescent leaves and 1-year old litter of Fagus sylvatica	Fagus
Trichoderma thelephoricola	-	Trichoderma	SH177707.07FU_AY737776_refs		x					x	x						Guerreiro et al. 2018	surface-sterilized and nonsterilized senescent leaves and 1-year old litter of Fagus sylvatica	Fagus
Trichoderma stellatum	-	Trichoderma	SH229375.07FU_DQ083011_refs		x					x	x						Guerreiro et al. 2018	surface-sterilized and nonsterilized senescent leaves and 1-year old litter of Fagus sylvatica	Fagus
Trichoderma inhamatum	Trichoderma inhamatum	Trichoderma	SH360713.07FU_FJ442680_refs		x					x	x						Guerreiro et al. 2018	surface-sterilized and nonsterilized senescent leaves and 1-year old litter of Fagus sylvatica	Fagus
Trichoderma minutisporum	Trichoderma minutisporum	Trichoderma	SH229381.07FU_DQ083015_refs		x					x	x						Guerreiro et al. 2018	surface-sterilized and nonsterilized senescent leaves and 1-year old litter of Fagus sylvatica	Fagus
Trichoderma petersenii	Trichoderma petersenii	Trichoderma	SH327540.07FU_DQ323441_refs		x					x	x						Guerreiro et al. 2018	surface-sterilized and nonsterilized senescent leaves and 1-year old litter of Fagus sylvatica	Fagus
Trichoderma asperellum	Trichoderma asperellum	Trichoderma	HM537069	99.8		x					x	x	x	x (showed decomposing ability)		x	He et al. 2012	Cinnamomum camphora leaves (senescent, surface-sterilized)	Cinnamomum
Trichoderma koningii	Trichoderma koningii	Trichoderma				x			x		x		x	not explicit		x	Osono 1999	beech litter in Japan	Fagus
Trichoderma viride	Trichoderma viride	Trichoderma				x			x		x		x	negligible lignin		x	Osono 1999	beech litter in Japan	Fagus
Trichoderma sp.	NA	Trichoderma				x			x		x		x	not explicit		x	Osono 1999	beech litter in Japan	Fagus
Trichoderma hamatum	Trichoderma hamatum	Trichoderma				x			x		x		x	limited lignin		x	Osono 1999	beech litter in Japan	Fagus
Trichoderma harzianum	Trichoderma harzianum	Trichoderma				x			x		x		x	not explicit		x	Osono 1999	beech litter in Japan	Fagus
Trichoderma	Trichoderma	Trichoderma									x		x				Osono 2006	Abies, Swida	multiple
Trichoderma	Trichoderma	Trichoderma							x	x	x			- or NA		x	Osono 2006	Quercus and Fagus litter	multiple
Trichoderma viride	Trichoderma viride	Trichoderma								x	x						Paulus et al. 2006	Australian tropical rainforest	multiple
Trichoderma harzianum	Trichoderma harzianum	Trichoderma								x	x						Polishook, Bills, and Lodge 1996	rainforest in Puerto Rico	multiple
Trichoderma hamatum	Trichoderma hamatum	Trichoderma								x	x						Polishook, Bills, and Lodge 1996	rainforest in Puerto Rico	multiple
Trichoderma sp.	NA	Trichoderma							x		x	x					Przybyl 2008	freshly-fallen Picea abies (L.) Karst. needles	Picea
Trichoderma asperellum	Trichoderma asperellum	Trichoderma	FJ605245	100						x	x	x	x				Voriskova et al. 2013	leaves from Quercus petraea in Czech Republic (collected fresh litter for litterbag study)	Quercus
Trichoderma harzianum	Trichoderma harzianum	Trichoderma			x						x	x					Wolfe et al. 2018	Alnus rubra surface-sterilized leaves	Alnus
Trichoderma sp.	NA	Trichoderma	FR822984						x		x	x		x (showed decomposing ability - enzyme production and mass loss)	saprotroph/parasite according to lit (Table 1)	x	Zifcakova 2011	Picea abies surface-sterilized needles	Picea
Tricholoma lascivum	Tricholoma lascivum	Tricholoma	SH219365.07FU_UDB000005_refs		x					x	x						Guerreiro et al. 2018	surface-sterilized and nonsterilized senescent leaves and 1-year old litter of Fagus sylvatica	Fagus
Tricholomataceae sp	NA	Tricholomataceae	SH191020.07FU_FJ596773_reps		x					x	x						Guerreiro et al. 2018	surface-sterilized and nonsterilized senescent leaves and 1-year old litter of Fagus sylvatica	Fagus
Tricholomataceae sp	NA	Tricholomataceae	SH218326.07FU_UDB011154_reps		x					x	x						Guerreiro et al. 2018	surface-sterilized and nonsterilized senescent leaves and 1-year old litter of Fagus sylvatica	Fagus
Tricholomataceae sp	NA	Tricholomataceae	SH221471.07FU_JF907807_reps		x					x	x						Guerreiro et al. 2018	surface-sterilized and nonsterilized senescent leaves and 1-year old litter of Fagus sylvatica	Fagus
Tricholomataceae sp.	NA	Tricholomataceae								x	x	x					Hagiwara 2015	Picea jezoensis var. hondoensis needles	Picea
Trichomerium siamensis	Trichomerium siamensis	Trichomerium	SH495367.07FU_KP744468_reps_singleton		x					x	x						Guerreiro et al. 2018	surface-sterilized and nonsterilized senescent leaves and 1-year old litter of Fagus sylvatica	Fagus
Trichophaea hybrida	Trichophaea hybrida	Trichophaea					x			x	x						Uren et al 2016		multiple	EXTENSIVE data… I just pivoted to simplify
Trichothecium roseum	Trichothecium roseum	Trichothecium	EU552162	97	x						x	x					Hirose et al. 2013	Camellia japonica leaves (similarity is %identity, not %query coverage, which is the only other Genbank measure given)	Camellia
Trinacrium sp.	NA	Trinacrium								x	x						Bills & Polishook 1994	rainforest in Costa Rica	multiple
Trinacrium gracile	-	Trinacrium								x	x						Polishook, Bills, and Lodge 1996	rainforest in Puerto Rico	multiple
Tripospermum	Tripospermum	Tripospermum									x		x				Osono 2006	Abies	Abies
Tripospermum	Tripospermum	Tripospermum								x	x	not differentiated	not differentiated				Prakash 2015	at least Syzygium cumini litter	Syzygium
Triposporium elegans	Triposporium elegans	Triposporium								x	x						Polishook, Bills, and Lodge 1996	rainforest in Puerto Rico	multiple
Tritriachrium sp	NA	Tritriachrium								x	x						Polishook, Bills, and Lodge 1996	rainforest in Puerto Rico	multiple
Troposporella fumosa	Troposporella fumosa	Troposporella	DQ351724	91						x	x	x	x				Voriskova et al. 2013	leaves from Quercus petraea in Czech Republic (collected fresh litter for litterbag study)	Quercus
Troposporella fumosa	Troposporella fumosa	Troposporella	DQ351724	93						x	x	x	x				Voriskova et al. 2013	leaves from Quercus petraea in Czech Republic (collected fresh litter for litterbag study)	Quercus
Troposporella fumosa	Troposporella fumosa	Troposporella	DQ351724	94						x	x	x	x				Voriskova et al. 2013	leaves from Quercus petraea in Czech Republic (collected fresh litter for litterbag study)	Quercus
Tubakia seoraksanensis	Tubakia seoraksanensis	Tubakia					x				x	x					Uren et al 2016		multiple	EXTENSIVE data… I just pivoted to simplify
Tubaria sp	NA	Tubaria	SH496878.07FU_UDB025354_reps_singleton		x					x	x						Guerreiro et al. 2018	surface-sterilized and nonsterilized senescent leaves and 1-year old litter of Fagus sylvatica	Fagus
Tuber puberulum	Tuber puberulum	Tuber	SH216305.07FU_AJ969625_refs		x					x	x						Guerreiro et al. 2018	surface-sterilized and nonsterilized senescent leaves and 1-year old litter of Fagus sylvatica	Fagus
Tubercularia sp.	NA	Tubercularia								x	x						Bills & Polishook 1994	rainforest in Costa Rica	multiple
Tubercularia lateritia	Tubercularia lateritia	Tubercularia								x	x						Bills & Polishook 1994	rainforest in Costa Rica	multiple
Tumularia sp	NA	Tumularia	SH198661.07FU_AY568066_reps		x					x	x						Guerreiro et al. 2018	surface-sterilized and nonsterilized senescent leaves and 1-year old litter of Fagus sylvatica	Fagus
Turneriella	NA	Turneriella							x	x	x						Wolfe et al. 2019	Acer macrophyllum litter; in-stream decomposition study	Acer	bacteria
Typhula sp	NA	Typhula	SH024056.07FU_AB829612_reps_singleton		x					x	x						Guerreiro et al. 2018	surface-sterilized and nonsterilized senescent leaves and 1-year old litter of Fagus sylvatica	Fagus
Typhula sp	NA	Typhula	SH496561.07FU_KP133250_reps_singleton		x					x	x						Guerreiro et al. 2018	surface-sterilized and nonsterilized senescent leaves and 1-year old litter of Fagus sylvatica	Fagus
Ulocladium sp.	NA	Ulocladium							x		x	x					Przybyl 2008	freshly-fallen Picea abies (L.) Karst. needles	Picea
Ulocladium spp.	NA	Ulocladium			x						x			x		x	Szink et al 2016	Quercus gambelii	Quercus
Uncobasidium	-	Uncobasidium							x	x	x						Wolfe et al. 2019	Acer macrophyllum litter; in-stream decomposition study	Acer
Undetermined hyphomycete K	NA	Undetermined								x	x						Bills & Polishook 1994	rainforest in Costa Rica	multiple
Undetermined hyphomycete M	NA	Undetermined								x	x						Bills & Polishook 1994	rainforest in Costa Rica	multiple
Undetermined hyphomycete L	NA	Undetermined								x	x						Bills & Polishook 1994	rainforest in Costa Rica	multiple
Individual coleomycetes	NA	Undetermined								x	x						Bills & Polishook 1994	rainforest in Costa Rica	multiple
Sterile individuals	NA	Undetermined								x	x						Bills & Polishook 1994	rainforest in Costa Rica	multiple
Sterile mycelium A	NA	Undetermined								x	x						Bills & Polishook 1994	rainforest in Costa Rica	multiple
Sterile mycelium B	NA	Undetermined								x	x						Bills & Polishook 1994	rainforest in Costa Rica	multiple
Sterile mycelium B	NA	Undetermined								x	x						Bills & Polishook 1994	rainforest in Costa Rica	multiple
Sterile mycelium C	NA	Undetermined								x	x						Bills & Polishook 1994	rainforest in Costa Rica	multiple
Sterile mycelium D	NA	Undetermined								x	x						Bills & Polishook 1994	rainforest in Costa Rica	multiple
Sterile mycelium E	NA	Undetermined								x	x						Bills & Polishook 1994	rainforest in Costa Rica	multiple
Sterile mycelium F	NA	Undetermined								x	x						Bills & Polishook 1994	rainforest in Costa Rica	multiple
Sterile mycelium G	NA	Undetermined								x	x						Bills & Polishook 1994	rainforest in Costa Rica	multiple
Sterile mycelium H	NA	Undetermined								x	x						Bills & Polishook 1994	rainforest in Costa Rica	multiple
Sterile mycelium I	NA	Undetermined								x	x						Bills & Polishook 1994	rainforest in Costa Rica	multiple
Sterile mycelium J	NA	Undetermined								x	x						Bills & Polishook 1994	rainforest in Costa Rica	multiple
Sterile mycelium K	NA	Undetermined								x	x						Bills & Polishook 1994	rainforest in Costa Rica	multiple
Sterile mycelium L	NA	Undetermined								x	x						Bills & Polishook 1994	rainforest in Costa Rica	multiple
Sterile mycelium M	NA	Undetermined								x	x						Bills & Polishook 1994	rainforest in Costa Rica	multiple
Undetermined ascomycete (bitunicate)	NA	Undetermined								x	x						Bills & Polishook 1994	rainforest in Costa Rica	multiple
Undetermined ascomycete B	NA	Undetermined								x	x						Bills & Polishook 1994	rainforest in Costa Rica	multiple
Undetermined coelomycete A	NA	Undetermined								x	x						Bills & Polishook 1994	rainforest in Costa Rica	multiple
Undetermined coelomycete C	NA	Undetermined								x	x						Bills & Polishook 1994	rainforest in Costa Rica	multiple
[truncated: 317 more rows]
